# Supplementary material for: Alternative Splicing in TRPA1 Drives Sensory Adaptation to Electrophiles in Drosophilids
Source: bioRxiv. 2025 May 15:2025.05.09.653172. Preprint. [Version 2] doi: 10.1101/2025.05.09.653172 (PMC12132172; doi:10.1101/2025.05.09.653172)
Supplement: Supplement 1 [file media-1.xlsx]

## Sheet: Table S1. Primer
Supplementary Table S1. Oligonucleotides (PCR primers) used in this study.
Primer ID	Sequence	Direction	Species	Gene/isoform	Use	Comments
HS001	ATGATCCCTATACAAGCTATAA	F	S. pallida	TRPA1-CL/DL/EL	PCR, cDNA cloning	designed for N-terminus, use w/ HS002
HS002	CTACATGCTTTTGTTGAAGC	R	S. pallida	TRPA1	PCR, cDNA cloning	designed for C-terminus
HS003	agatcgcgagccacggaaacATGATTGCTAAGAAATCTACAG	F	S. flava	TRPA1-CL/DL	Gibson assembly (Xenopus oocyte expression)	for pOX+ vector cut w/ AflII & NotI
HS004	cgggccctctagactcgagcCTACAAACTCTTGTTGAAGC	R	S. flava	TRPA1	Gibson assembly (Xenopus oocyte expression)	for pOX+ vector cut w/ AflII & NotI
HS005	agatcgcgagccacggaaacATGATCCCTATACAAGCTATAAAAAAG	F	S. pallida	TRPA1-CL/DL/EL	Gibson assembly (Xenopus oocyte expression)	for pOX+ vector cut w/ AflII & NotI
HS006	cgggccctctagactcgagcCTACATGCTTTTGTTGAAG	R	S. pallida	TRPA1	Gibson assembly (Xenopus oocyte expression)	for pOX+ vector cut w/ AflII & NotI
HS007	agatcgcgagccacggaaacATGCCCAAGCTCTACAAC	F	D. melanogaster	TRPA1-C/D	Gibson assembly (Xenopus oocyte expression)	for pOX+ vector cut w/ AflII & NotI
HS008	cgggccctctagactcgagcCTACATGCTCTTATTGAAGC	R	D. melanogaster	TRPA1	Gibson assembly (Xenopus oocyte expression)	for pOX+ vector cut w/ AflII & NotI
HS009	ATGCCCAAGCTCTACAACGG	F	D. melanogaster	TRPA1-C/D	PCR, cDNA cloning	designed for N-terminus, use w/ HS010
HS010	CTACATGCTCTTATTGAAGCTCAG	R	D. melanogaster	TRPA1-C/D	PCR, cDNA cloning	designed for C-terminus
HS019	ATGATTGCTAAGAAATCTACAG	F	S. flava	TRPA1-CL/DL	PCR, cDNA cloning	designed for N-terminus, use w/ HS021
HS020	ATGGTGATAGTTGATGAGAG	F	S. flava	TRPA1-CS/DS	PCR, cDNA cloning	designed for N-terminus, use w/ HS021
HS021	CTACAAACTCTTGTTGAAGC	R	S. flava	TRPA1	PCR, cDNA cloning	designed for C-terminus
HS026	agatcgcgagccacggaaacATGGTGATAGTTGATGAGAG	F	S. flava	TRPA1-CS/DS	Gibson assembly (Xenopus oocyte expression)	for pOX+ vector cut w/ AflII & NotI. works with HS004
HS051	actctgaatagggaattgggATGATTGCTAAGAAATCTACAG	F	S. flava	TRPA1-CL/DL	Gibson assembly (Drosophila transgenesis)	for pUAST vector cut w/ NotI+EcoRI
HS053	tagaggtaccctcgagccgcCTACAAACTCTTGTTGAAGC	R	S. flava	TRPA1	Gibson assembly (Drosophila transgenesis)	for pUAST vector cut w/ NotI+EcoRI
HS054	actctgaatagggaattgggATGATCCCTATACAAGCTATAAAAAAG	F	S. pallida	TRPA1-CL/DL/EL	Gibson assembly (Drosophila transgenesis)	for pUAST vector cut w/ NotI+EcoRI
HS055	tagaggtaccctcgagccgcCTACATGCTTTTGTTGAAG	R	S. pallida	TRPA1	Gibson assembly (Drosophila transgenesis)	for pUAST vector cut w/ NotI+EcoRI
HS056	actctgaatagggaattgggATGCCCAAGCTCTACAAC	F	D. melanogaster	TRPA1-C/D	Gibson assembly (Drosophila transgenesis)	for pUAST vector cut w/ NotI+EcoRI
HS057	tagaggtaccctcgagccgcCTACATGCTCTTATTGAAGC	R	D. melanogaster	TRPA1	Gibson assembly (Drosophila transgenesis)	for pUAST vector cut w/ NotI+EcoRI
HS066	TTTCTGTTGGTGCTGATATTGCATGATTGCTAAGAAATCTACAG	F	S. flava	TRPA1-CL/DL	ONT sequencing library prep (amplicon sequencing)
HS067	ACTTGCCTGTCGCTCTATCTTCCTACAAACTCTTGTTGAAGC	R	S. flava	TRPA1	ONT sequencing library prep (amplicon sequencing)
HS068	TTTCTGTTGGTGCTGATATTGCATGATCCCTATACAAGCTATAA	F	S. pallida	TRPA1-CL/DL/EL	ONT sequencing library prep (amplicon sequencing)
HS069	ACTTGCCTGTCGCTCTATCTTCCTACATGCTTTTGTTGAAGC	R	S. pallida	TRPA1	ONT sequencing library prep (amplicon sequencing)
HS089	TTTCTGTTGGTGCTGATATTGCATGATGTTTGATAAGTTGCA	F	D. melanogaster	TRPA1-C/D	ONT sequencing library prep (amplicon sequencing)	designed for putative 5’UTR
HS090	ACTTGCCTGTCGCTCTATCTTCCTACATGCTCTTATTGAAGC	R	D. melanogaster	TRPA1-C/D	ONT sequencing library prep (amplicon sequencing)

## Sheet: Table S2. WT PER rawdata
Supplementary Table S2. Raw data from wild-type PER assay.
species	sex	AITC_conc	individual_ID	T1	T2	T3	T4	T5	PER_Total	PER_Total_Normalized_to_0mM_Average
Dmel	Female	Sucrose	#0001	1	1	1	1	1	5	1.07527
Dmel	Female	Sucrose	#0002	1	1	1	1	1	5	1.07527
Dmel	Female	Sucrose	#0003	1	1	0.5	0	1	3.5	0.752688
Dmel	Female	Sucrose	#0004	1	1	1	1	1	5	1.07527
Dmel	Female	Sucrose	#0005	1	1	1	1	1	5	1.07527
Dmel	Female	Sucrose	#0006	1	1	0.5	1	1	4.5	0.967742
Dmel	Female	Sucrose	#0007	1	1	1	1	1	5	1.07527
Dmel	Female	Sucrose	#0008	1	1	1	1	0.5	4.5	0.967742
Dmel	Female	Sucrose	#0009	1	1	1	1	1	5	1.07527
Dmel	Female	Sucrose	#0010	1	1	1	1	0.5	4.5	0.967742
Dmel	Female	Sucrose	#0011	1	1	1	1	1	5	1.07527
Dmel	Female	Sucrose	#0012	1	1	0	0	1	3	0.645161
Dmel	Female	Sucrose	#0013	1	1	1	1	1	5	1.07527
Dmel	Female	Sucrose	#0014	1	1	1	1	1	5	1.07527
Dmel	Female	Sucrose	#0015	1	0.5	1	1	1	4.5	0.967742
Dmel	Female	Sucrose	#0016	1	1	1	1	1	5	1.07527
Dmel	Female	Sucrose	#0017	1	1	1	1	1	5	1.07527
Dmel	Female	Sucrose	#0018	1	1	1	1	1	5	1.07527
Dmel	Female	Sucrose	#0019	1	1	1	0.5	0.5	4	0.860215
Dmel	Female	Sucrose	#0020	1	1	1	1	1	5	1.07527
Dmel	Female	Sucrose	#0021	1	0	1	1	0	3	0.645161
Dmel	Female	Sucrose	#0022	1	1	1	1	1	5	1.07527
Dmel	Female	Sucrose	#0023	1	0	1	1	1	4	0.860215
Dmel	Female	Sucrose	#0024	1	1	1	1	1	5	1.07527
Dmel	Female	Sucrose	#0025	1	1	1	1	1	5	1.07527
Dmel	Female	Sucrose	#0026	1	1	1	1	1	5	1.07527
Dmel	Female	Sucrose	#0027	1	1	1	1	1	5	1.07527
Dmel	Female	Sucrose	#0028	1	1	1	1	0	4	0.860215
Dmel	Female	Sucrose	#0029	1	1	1	1	1	5	1.07527
Dmel	Female	Sucrose	#0030	1	1	1	1	1	5	1.07527
Dmel	Female	AITC_2mM	#0031	1	1	1	1	1	5	1.07527
Dmel	Female	AITC_2mM	#0032	1	1	1	0	0	3	0.645161
Dmel	Female	AITC_2mM	#0033	1	1	1	1	1	5	1.07527
Dmel	Female	AITC_2mM	#0034	1	1	1	1	1	5	1.07527
Dmel	Female	AITC_2mM	#0035	1	1	1	1	1	5	1.07527
Dmel	Female	AITC_2mM	#0036	1	1	1	1	1	5	1.07527
Dmel	Female	AITC_2mM	#0037	0.5	0.5	0.5	0.5	1	3	0.645161
Dmel	Female	AITC_2mM	#0038	1	1	1	1	1	5	1.07527
Dmel	Female	AITC_2mM	#0039	1	1	1	1	1	5	1.07527
Dmel	Female	AITC_2mM	#0040	1	1	1	1	1	5	1.07527
Dmel	Female	AITC_2mM	#0041	1	1	1	1	1	5	1.07527
Dmel	Female	AITC_2mM	#0042	1	1	1	1	1	5	1.07527
Dmel	Female	AITC_2mM	#0043	1	1	1	1	1	5	1.07527
Dmel	Female	AITC_2mM	#0044	1	1	1	1	1	5	1.07527
Dmel	Female	AITC_2mM	#0045	1	1	0.5	1	1	4.5	0.967742
Dmel	Female	AITC_2mM	#0046	1	1	1	0	1	4	0.860215
Dmel	Female	AITC_2mM	#0047	1	1	1	1	1	5	1.07527
Dmel	Female	AITC_2mM	#0048	1	1	1	1	0	4	0.860215
Dmel	Female	AITC_2mM	#0049	1	1	1	1	1	5	1.07527
Dmel	Female	AITC_5mM	#0050	1	1	1	1	1	5	1.07527
Dmel	Female	AITC_5mM	#0051	1	1	1	0	0	3	0.645161
Dmel	Female	AITC_5mM	#0052	0.5	1	1	1	1	4.5	0.967742
Dmel	Female	AITC_5mM	#0053	1	0	1	0	0.5	2.5	0.537634
Dmel	Female	AITC_5mM	#0054	1	1	1	1	1	5	1.07527
Dmel	Female	AITC_5mM	#0055	0.5	1	1	1	0	3.5	0.752688
Dmel	Female	AITC_5mM	#0056	0	0	0	0	0	0	0
Dmel	Female	AITC_5mM	#0057	1	1	1	1	1	5	1.07527
Dmel	Female	AITC_5mM	#0058	1	1	1	0	0	3	0.645161
Dmel	Female	AITC_5mM	#0059	0	0	0	0	0	0	0
Dmel	Female	AITC_5mM	#0060	1	1	1	1	1	5	1.07527
Dmel	Female	AITC_5mM	#0061	0	0	1	1	0	2	0.430108
Dmel	Female	AITC_5mM	#0062	1	1	0	0	0	2	0.430108
Dmel	Female	AITC_5mM	#0063	0.5	1	0	0	0	1.5	0.322581
Dmel	Female	AITC_5mM	#0064	0.5	1	0.5	1	0.5	3.5	0.752688
Dmel	Female	AITC_5mM	#0065	1	1	0	0	0	2	0.430108
Dmel	Female	AITC_5mM	#0066	0.5	0	0	0	0	0.5	0.107527
Dmel	Female	AITC_5mM	#0067	0.5	1	0	1	1	3.5	0.752688
Dmel	Female	AITC_5mM	#0068	1	1	1	1	0	4	0.860215
Dmel	Female	AITC_5mM	#0069	1	0.5	1	1	1	4.5	0.967742
Dmel	Female	AITC_5mM	#0070	0.5	1	1	1	1	4.5	0.967742
Dmel	Female	AITC_5mM	#0071	1	1	1	0	1	4	0.860215
Dmel	Female	AITC_5mM	#0072	1	1	1	1	1	5	1.07527
Dmel	Female	AITC_5mM	#0073	1	1	1	1	1	5	1.07527
Dmel	Female	AITC_10mM	#0074	0	0	1	0	1	2	0.430108
Dmel	Female	AITC_10mM	#0075	1	0	0	1	0	2	0.430108
Dmel	Female	AITC_10mM	#0076	1	0	0.5	0	1	2.5	0.537634
Dmel	Female	AITC_10mM	#0077	0	1	0	1	0	2	0.430108
Dmel	Female	AITC_10mM	#0078	1	0	0	0	0	1	0.215054
Dmel	Female	AITC_10mM	#0079	1	0	0	0	0	1	0.215054
Dmel	Female	AITC_10mM	#0080	0	0	0	1	1	2	0.430108
Dmel	Female	AITC_10mM	#0081	1	1	1	1	0.5	4.5	0.967742
Dmel	Female	AITC_10mM	#0082	1	1	0	1	0.5	3.5	0.752688
Dmel	Female	AITC_10mM	#0083	1	1	1	1	1	5	1.07527
Dmel	Female	AITC_10mM	#0084	1	0	0	1	0	2	0.430108
Dmel	Female	AITC_10mM	#0085	1	0	0	0	0	1	0.215054
Dmel	Female	AITC_10mM	#0086	0	0	0	0	1	1	0.215054
Dmel	Female	AITC_10mM	#0087	0.5	0	1	0	0	1.5	0.322581
Dmel	Female	AITC_10mM	#0088	0	0	0	0	0	0	0
Dmel	Female	AITC_10mM	#0089	0	1	1	1	0	3	0.645161
Dmel	Female	AITC_10mM	#0090	1	1	1	1	1	5	1.07527
Dmel	Female	AITC_10mM	#0091	0	0	0	0	0	0	0
Dmel	Female	AITC_10mM	#0092	1	1	0	1	0.5	3.5	0.752688
Dmel	Female	AITC_10mM	#0093	0	0	0	0	0	0	0
Dmel	Female	AITC_10mM	#0094	1	0	0	0	1	2	0.430108
Dmel	Female	AITC_10mM	#0095	0	0	0	1	0.5	1.5	0.322581
Dmel	Female	AITC_10mM	#0096	1	1	1	1	0	4	0.860215
Dmel	Female	AITC_10mM	#0097	0	0	0	0	0	0	0
Dmel	Female	AITC_10mM	#0098	0	0	0	0	0	0	0
Dmel	Female	AITC_10mM	#0099	1	0	1	0	1	3	0.645161
Dmel	Female	AITC_10mM	#0100	0	0	1	1	0	2	0.430108
Dmel	Female	AITC_10mM	#0101	0	0	0	0	0	0	0
Dmel	Female	AITC_10mM	#0102	0	0	0	0.5	1	1.5	0.322581
Dmel	Female	AITC_10mM	#0103	0	0	1	0	0	1	0.215054
Dmel	Female	AITC_10mM	#0104	0	0	0	1	0	1	0.215054
Dmel	Male	Sucrose	#0105	1	1	1	1	1	5	1.06227
Dmel	Male	Sucrose	#0106	1	1	1	1	1	5	1.06227
Dmel	Male	Sucrose	#0107	1	1	1	1	1	5	1.06227
Dmel	Male	Sucrose	#0108	1	1	1	1	1	5	1.06227
Dmel	Male	Sucrose	#0109	1	1	1	1	1	5	1.06227
Dmel	Male	Sucrose	#0110	1	1	1	1	0	4	0.849817
Dmel	Male	Sucrose	#0111	1	1	1	1	1	5	1.06227
Dmel	Male	Sucrose	#0112	1	1	1	1	1	5	1.06227
Dmel	Male	Sucrose	#0113	1	1	1	1	1	5	1.06227
Dmel	Male	Sucrose	#0114	1	1	1	1	1	5	1.06227
Dmel	Male	Sucrose	#0115	1	1	1	1	1	5	1.06227
Dmel	Male	Sucrose	#0116	0	0	1	0	0	1	0.212454
Dmel	Male	Sucrose	#0117	1	1	1	1	1	5	1.06227
Dmel	Male	Sucrose	#0118	1	1	1	1	1	5	1.06227
Dmel	Male	Sucrose	#0119	1	1	1	1	1	5	1.06227
Dmel	Male	Sucrose	#0120	1	1	1	1	1	5	1.06227
Dmel	Male	Sucrose	#0121	1	1	1	1	1	5	1.06227
Dmel	Male	Sucrose	#0122	1	1	1	1	1	5	1.06227
Dmel	Male	Sucrose	#0123	1	1	1	1	1	5	1.06227
Dmel	Male	Sucrose	#0124	1	1	1	1	1	5	1.06227
Dmel	Male	Sucrose	#0125	1	1	1	1	1	5	1.06227
Dmel	Male	Sucrose	#0126	1	1	1	1	1	5	1.06227
Dmel	Male	Sucrose	#0127	1	0	1	0	0.5	2.5	0.531136
Dmel	Male	Sucrose	#0128	1	1	1	1	1	5	1.06227
Dmel	Male	Sucrose	#0129	1	1	1	1	1	5	1.06227
Dmel	Male	Sucrose	#0130	1	1	1	1	1	5	1.06227
Dmel	Male	Sucrose	#0131	1	1	1	1	1	5	1.06227
Dmel	Male	Sucrose	#0132	1	1	1	1	0	4	0.849817
Dmel	Male	Sucrose	#0133	1	1	1	1	1	5	1.06227
Dmel	Male	AITC_2mM	#0134	1	1	1	1	1	5	1.06227
Dmel	Male	AITC_2mM	#0135	1	1	1	1	1	5	1.06227
Dmel	Male	AITC_2mM	#0136	1	1	0	1	0.5	3.5	0.74359
Dmel	Male	AITC_2mM	#0137	1	1	1	1	1	5	1.06227
Dmel	Male	AITC_2mM	#0138	1	1	1	0	0	3	0.637363
Dmel	Male	AITC_2mM	#0139	1	1	1	1	1	5	1.06227
Dmel	Male	AITC_2mM	#0140	1	1	1	1	1	5	1.06227
Dmel	Male	AITC_2mM	#0141	1	1	1	1	1	5	1.06227
Dmel	Male	AITC_2mM	#0142	1	1	1	0	1	4	0.849817
Dmel	Male	AITC_2mM	#0143	1	1	1	1	1	5	1.06227
Dmel	Male	AITC_2mM	#0144	1	1	1	1	0	4	0.849817
Dmel	Male	AITC_2mM	#0145	1	1	0	0	0	2	0.424908
Dmel	Male	AITC_2mM	#0146	1	1	1	0	0	3	0.637363
Dmel	Male	AITC_2mM	#0147	1	1	1	1	1	5	1.06227
Dmel	Male	AITC_2mM	#0148	0.5	1	1	1	1	4.5	0.956044
Dmel	Male	AITC_2mM	#0149	1	1	1	1	1	5	1.06227
Dmel	Male	AITC_2mM	#0150	1	1	1	1	1	5	1.06227
Dmel	Male	AITC_2mM	#0151	1	0.5	1	1	1	4.5	0.956044
Dmel	Male	AITC_2mM	#0152	1	1	1	1	0	4	0.849817
Dmel	Male	AITC_2mM	#0153	1	1	1	1	1	5	1.06227
Dmel	Male	AITC_5mM	#0154	0	0	1	1	0	2	0.424908
Dmel	Male	AITC_5mM	#0155	1	1	1	1	1	5	1.06227
Dmel	Male	AITC_5mM	#0156	1	1	1	1	1	5	1.06227
Dmel	Male	AITC_5mM	#0157	1	1	0.5	1	0	3.5	0.74359
Dmel	Male	AITC_5mM	#0158	1	1	1	0.5	1	4.5	0.956044
Dmel	Male	AITC_5mM	#0159	1	1	1	1	1	5	1.06227
Dmel	Male	AITC_5mM	#0160	1	1	0	1	1	4	0.849817
Dmel	Male	AITC_5mM	#0161	1	1	0.5	1	1	4.5	0.956044
Dmel	Male	AITC_5mM	#0162	1	1	1	1	1	5	1.06227
Dmel	Male	AITC_5mM	#0163	0	1	1	1	1	4	0.849817
Dmel	Male	AITC_5mM	#0164	0.5	1	1	0	0	2.5	0.531136
Dmel	Male	AITC_5mM	#0165	1	1	0	0	1	3	0.637363
Dmel	Male	AITC_5mM	#0166	1	1	1	1	1	5	1.06227
Dmel	Male	AITC_5mM	#0167	1	1	1	1	1	5	1.06227
Dmel	Male	AITC_5mM	#0168	1	1	0.5	0.5	0.5	3.5	0.74359
Dmel	Male	AITC_5mM	#0169	1	1	1	1	1	5	1.06227
Dmel	Male	AITC_5mM	#0170	1	1	1	0.5	1	4.5	0.956044
Dmel	Male	AITC_5mM	#0171	1	0	0	0	0	1	0.212454
Dmel	Male	AITC_5mM	#0172	1	1	1	1	1	5	1.06227
Dmel	Male	AITC_5mM	#0173	1	1	1	1	0	4	0.849817
Dmel	Male	AITC_5mM	#0174	0	1	0	0.5	0	1.5	0.318681
Dmel	Male	AITC_5mM	#0175	1	0	0	0	1	2	0.424908
Dmel	Male	AITC_5mM	#0176	1	1	1	1	1	5	1.06227
Dmel	Male	AITC_5mM	#0177	1	0	0	1	0.5	2.5	0.531136
Dmel	Male	AITC_10mM	#0178	1	1	1	0.5	0.5	4	0.849817
Dmel	Male	AITC_10mM	#0179	1	1	1	1	0.5	4.5	0.956044
Dmel	Male	AITC_10mM	#0180	0	0	0.5	0	0	0.5	0.106227
Dmel	Male	AITC_10mM	#0181	0.5	1	1	1	1	4.5	0.956044
Dmel	Male	AITC_10mM	#0182	1	1	0.5	1	1	4.5	0.956044
Dmel	Male	AITC_10mM	#0183	1	1	1	0	1	4	0.849817
Dmel	Male	AITC_10mM	#0184	0.5	1	1	1	1	4.5	0.956044
Dmel	Male	AITC_10mM	#0185	1	1	0	1	1	4	0.849817
Dmel	Male	AITC_10mM	#0186	0	0	0	0	1	1	0.212454
Dmel	Male	AITC_10mM	#0187	1	1	1	1	1	5	1.06227
Dmel	Male	AITC_10mM	#0188	1	1	1	1	1	5	1.06227
Dmel	Male	AITC_10mM	#0189	1	1	1	1	0	4	0.849817
Dmel	Male	AITC_10mM	#0190	1	1	1	1	1	5	1.06227
Dmel	Male	AITC_10mM	#0191	1	1	1	0	1	4	0.849817
Dmel	Male	AITC_10mM	#0192	1	0	1	1	0	3	0.637363
Dmel	Male	AITC_10mM	#0193	1	1	1	1	0	4	0.849817
Dmel	Male	AITC_10mM	#0194	0	0	1	1	1	3	0.637363
Dmel	Male	AITC_10mM	#0195	1	1	1	1	0	4	0.849817
Dmel	Male	AITC_10mM	#0196	1	1	1	1	0	4	0.849817
Dmel	Male	AITC_10mM	#0197	0	0	0	0	0	0	0
Dmel	Male	AITC_10mM	#0198	1	1	1	1	1	5	1.06227
Dmel	Male	AITC_10mM	#0199	0	1	0	0.5	0	1.5	0.318681
Dmel	Male	AITC_10mM	#0200	1	1	1	1	1	5	1.06227
Dmel	Male	AITC_10mM	#0201	1	1	0	0	0	2	0.424908
Dmel	Male	AITC_10mM	#0202	1	1	1	1	0	4	0.849817
Dmel	Male	AITC_10mM	#0203	1	1	1	0.5	1	4.5	0.956044
Dmel	Male	AITC_10mM	#0204	0.5	0	0	0	1	1.5	0.318681
Dmel	Male	AITC_10mM	#0205	1	1	1	0	0	3	0.637363
Spal	Female	Sucrose	#0206	0	0	1	0	0	1	0.585366
Spal	Female	Sucrose	#0207	0	0	0	0	0	0	0
Spal	Female	Sucrose	#0208	1	1	1	0	1	4	2.34146
Spal	Female	Sucrose	#0209	1	0	1	0	1	3	1.7561
Spal	Female	Sucrose	#0210	1	1	1	0.5	0	3.5	2.04878
Spal	Female	Sucrose	#0211	0	0	0	0	0	0	0
Spal	Female	Sucrose	#0212	0	0	0	1	0	1	0.585366
Spal	Female	Sucrose	#0213	0	0	0	0	0	0	0
Spal	Female	Sucrose	#0214	1	0	1	0	0	2	1.17073
Spal	Female	Sucrose	#0215	0	0.5	0.5	0	0.5	1.5	0.878049
Spal	Female	Sucrose	#0216	0	0	0	0	0.5	0.5	0.292683
Spal	Female	Sucrose	#0217	0	1	1	0	0	2	1.17073
Spal	Female	Sucrose	#0218	0	0	0	1	0.5	1.5	0.878049
Spal	Female	Sucrose	#0219	1	1	1	1	1	5	2.92683
Spal	Female	Sucrose	#0220	1	0	0	0	0	1	0.585366
Spal	Female	Sucrose	#0221	1	0	0	0	0	1	0.585366
Spal	Female	Sucrose	#0222	0	0	0	0	0.5	0.5	0.292683
Spal	Female	Sucrose	#0223	1	1	0	0	0.5	2.5	1.46341
Spal	Female	Sucrose	#0224	1	0	0	0	0	1	0.585366
Spal	Female	Sucrose	#0225	0	0	0	0	0	0	0
Spal	Female	Sucrose	#0226	1	1	1	1	1	5	2.92683
Spal	Female	Sucrose	#0227	0.5	0	0	0	0	0.5	0.292683
Spal	Female	Sucrose	#0228	0	0	0.5	0	0	0.5	0.292683
Spal	Female	Sucrose	#0229	1	1	1	1	0	4	2.34146
Spal	Female	AITC_2mM	#0230	0	0	0	0	0	0	0
Spal	Female	AITC_2mM	#0231	0	0	0	0	0	0	0
Spal	Female	AITC_2mM	#0232	0	0	0	0	0	0	0
Spal	Female	AITC_2mM	#0233	0	0	0	0	0	0	0
Spal	Female	AITC_2mM	#0234	0	0	0	1	0	1	0.585366
Spal	Female	AITC_2mM	#0235	0	0	0	0	0	0	0
Spal	Female	AITC_2mM	#0236	1	0.5	0	0	1	2.5	1.46341
Spal	Female	AITC_2mM	#0237	0	0	0	0	0	0	0
Spal	Female	AITC_2mM	#0238	0	1	0	0	0	1	0.585366
Spal	Female	AITC_2mM	#0239	1	1	0	0	0	2	1.17073
Spal	Female	AITC_2mM	#0240	0	0	0	0	0	0	0
Spal	Female	AITC_2mM	#0241	0.5	0	0	0	0	0.5	0.292683
Spal	Female	AITC_2mM	#0242	0	0	0	0	0	0	0
Spal	Female	AITC_2mM	#0243	0	0.5	1	1	0	2.5	1.46341
Spal	Female	AITC_2mM	#0244	0.5	1	1	0.5	1	4	2.34146
Spal	Female	AITC_2mM	#0245	0	0.5	1	0.5	0.5	2.5	1.46341
Spal	Female	AITC_2mM	#0246	1	0	0	0	1	2	1.17073
Spal	Female	AITC_2mM	#0247	0	0	0	0	0	0	0
Spal	Female	AITC_2mM	#0248	0	0	0	0	0	0	0
Spal	Female	AITC_2mM	#0249	0	0	0	0	0	0	0
Spal	Female	AITC_2mM	#0250	1	1	1	1	0	4	2.34146
Spal	Female	AITC_2mM	#0251	1	0.5	0	0	0	1.5	0.878049
Spal	Female	AITC_2mM	#0252	0	0	0	0	0	0	0
Spal	Female	AITC_2mM	#0253	0	0	1	0	1	2	1.17073
Spal	Female	AITC_5mM	#0254	0	0	0	0	0	0	0
Spal	Female	AITC_5mM	#0255	0	0	0	0	0	0	0
Spal	Female	AITC_5mM	#0256	0	0	0	0	0	0	0
Spal	Female	AITC_5mM	#0257	0	0	0	1	0	1	0.585366
Spal	Female	AITC_5mM	#0258	1	0	0	0	0	1	0.585366
Spal	Female	AITC_5mM	#0259	0	0	0	0	0	0	0
Spal	Female	AITC_5mM	#0260	0	0	0	0	0	0	0
Spal	Female	AITC_5mM	#0261	0	0	0	0	0	0	0
Spal	Female	AITC_5mM	#0262	0	0	0	0	0	0	0
Spal	Female	AITC_5mM	#0263	0.5	0	0	0	0	0.5	0.292683
Spal	Female	AITC_5mM	#0264	0	0	0	0	0	0	0
Spal	Female	AITC_5mM	#0265	0	0	0	0	0	0	0
Spal	Female	AITC_5mM	#0266	1	0	0	0	0	1	0.585366
Spal	Female	AITC_5mM	#0267	1	0	0	0	0	1	0.585366
Spal	Female	AITC_5mM	#0268	0	0	0	0	0	0	0
Spal	Female	AITC_5mM	#0269	0	0	0	0	0	0	0
Spal	Female	AITC_5mM	#0270	1	0	0	1	0	2	1.17073
Spal	Female	AITC_5mM	#0271	0	0	0	0	0	0	0
Spal	Female	AITC_5mM	#0272	0	0	0	0	0	0	0
Spal	Female	AITC_5mM	#0273	1	0	0	0	0	1	0.585366
Spal	Female	AITC_5mM	#0274	1	0	0	0	0	1	0.585366
Spal	Female	AITC_5mM	#0275	0	0	0	0	0	0	0
Spal	Female	AITC_5mM	#0276	1	1	1	1	1	5	2.92683
Spal	Female	AITC_5mM	#0277	0	0	0	0	0	0	0
Spal	Female	AITC_5mM	#0278	0	0	0	0	0	0	0
Spal	Female	AITC_5mM	#0279	0	1	1	0	0	2	1.17073
Spal	Female	AITC_5mM	#0280	0	0	0	0	0	0	0
Spal	Female	AITC_5mM	#0281	0.5	0	1	0	0	1.5	0.878049
Spal	Female	AITC_5mM	#0282	1	1	0	1	0	3	1.7561
Spal	Female	AITC_5mM	#0283	1	0	0	0	0	1	0.585366
Spal	Female	AITC_5mM	#0284	0.5	0	0	0	0	0.5	0.292683
Spal	Female	AITC_10mM	#0285	0	0	0	0	0	0	0
Spal	Female	AITC_10mM	#0286	0	0	0	0	0	0	0
Spal	Female	AITC_10mM	#0287	0	0	0	0	0	0	0
Spal	Female	AITC_10mM	#0288	0	0	1	0	0	1	0.585366
Spal	Female	AITC_10mM	#0289	0	0	0	0	0	0	0
Spal	Female	AITC_10mM	#0290	0	0	0	0	0	0	0
Spal	Female	AITC_10mM	#0291	1	0	0	0	0	1	0.585366
Spal	Female	AITC_10mM	#0292	0	0	0	0	0	0	0
Spal	Female	AITC_10mM	#0293	0	0.5	0	0	0	0.5	0.292683
Spal	Female	AITC_10mM	#0294	0	0	0	0	1	1	0.585366
Spal	Female	AITC_10mM	#0295	0	0	0	0	0	0	0
Spal	Female	AITC_10mM	#0296	0.5	0	0	1	0	1.5	0.878049
Spal	Female	AITC_10mM	#0297	0	0	0	0	0	0	0
Spal	Female	AITC_10mM	#0298	0	0	0.5	0	0	0.5	0.292683
Spal	Female	AITC_10mM	#0299	0	0	0	0	0	0	0
Spal	Female	AITC_10mM	#0300	0	0	0	0	0	0	0
Spal	Female	AITC_10mM	#0301	1	0	0	0	0	1	0.585366
Spal	Female	AITC_10mM	#0302	0	0	0	0	0.5	0.5	0.292683
Spal	Female	AITC_10mM	#0303	0	0	0	0	0	0	0
Spal	Female	AITC_10mM	#0304	0	0	0	0	0	0	0
Spal	Female	AITC_10mM	#0305	0	0	0	0	0	0	0
Spal	Female	AITC_10mM	#0306	0	0	0	0	0	0	0
Spal	Female	AITC_10mM	#0307	1	0	0	0	0	1	0.585366
Spal	Female	AITC_10mM	#0308	0	0	0	0	0	0	0
Spal	Female	AITC_10mM	#0309	0.5	0	0	0	0	0.5	0.292683
Spal	Female	AITC_10mM	#0310	0	0	0	0	0	0	0
Spal	Female	AITC_10mM	#0311	0	0	0	0	0	0	0
Spal	Female	AITC_10mM	#0312	0	0	0	0	0	0	0
Spal	Female	AITC_10mM	#0313	1	0	0	0	0	1	0.585366
Spal	Female	AITC_10mM	#0314	1	0	0	0	0	1	0.585366
Spal	Female	AITC_10mM	#0315	0	0	0	0	0	0	0
Spal	Male	Sucrose	#0316	1	1	1	1	1	5	2.01389
Spal	Male	Sucrose	#0317	0	0	1	0	0	1	0.402778
Spal	Male	Sucrose	#0318	1	0	0	0.5	0	1.5	0.604167
Spal	Male	Sucrose	#0319	0	0.5	0	0	1	1.5	0.604167
Spal	Male	Sucrose	#0320	1	0.5	0.5	0.5	0	2.5	1.00694
Spal	Male	Sucrose	#0321	0	0	0	0	0	0	0
Spal	Male	Sucrose	#0322	1	1	1	1	1	5	2.01389
Spal	Male	Sucrose	#0323	1	0	0	1	1	3	1.20833
Spal	Male	Sucrose	#0324	0	0	0	0	0	0	0
Spal	Male	Sucrose	#0325	1	1	0.5	1	0	3.5	1.40972
Spal	Male	Sucrose	#0326	1	1	1	0	1	4	1.61111
Spal	Male	Sucrose	#0327	0	0	0	0	0	0	0
Spal	Male	Sucrose	#0328	1	1	1	1	1	5	2.01389
Spal	Male	Sucrose	#0329	0.5	0.5	0.5	0	0	1.5	0.604167
Spal	Male	Sucrose	#0330	0	0	0	0	1	1	0.402778
Spal	Male	Sucrose	#0331	1	1	1	1	1	5	2.01389
Spal	Male	Sucrose	#0332	1	1	1	0	0	3	1.20833
Spal	Male	Sucrose	#0333	0	0	1	0.5	0	1.5	0.604167
Spal	Male	Sucrose	#0334	1	0	0	0	0.5	1.5	0.604167
Spal	Male	Sucrose	#0335	1	1	1	0	0	3	1.20833
Spal	Male	Sucrose	#0336	0	0.5	1	0	0	1.5	0.604167
Spal	Male	Sucrose	#0337	1	1	1	1	0	4	1.61111
Spal	Male	Sucrose	#0338	0	0	0	0	0	0	0
Spal	Male	Sucrose	#0339	1	1	1	1	1	5	2.01389
Spal	Male	Sucrose	#0340	1	1	1	1	0.5	4.5	1.8125
Spal	Male	Sucrose	#0341	0	1	0	0	0	1	0.402778
Spal	Male	Sucrose	#0342	1	1	0.5	0	0	2.5	1.00694
Spal	Male	Sucrose	#0343	1	0	0	1	0	2	0.805556
Spal	Male	Sucrose	#0344	1	1	0	1	0	3	1.20833
Spal	Male	AITC_2mM	#0345	0	0	0	0	0	0	0
Spal	Male	AITC_2mM	#0346	1	1	1	1	1	5	2.01389
Spal	Male	AITC_2mM	#0347	0	0	0	0	0	0	0
Spal	Male	AITC_2mM	#0348	0.5	1	1	1	1	4.5	1.8125
Spal	Male	AITC_2mM	#0349	1	0	1	0	0	2	0.805556
Spal	Male	AITC_2mM	#0350	1	1	1	0	0	3	1.20833
Spal	Male	AITC_2mM	#0351	1	0	0	1	1	3	1.20833
Spal	Male	AITC_2mM	#0352	0	0	0	0	0	0	0
Spal	Male	AITC_2mM	#0353	1	1	1	1	1	5	2.01389
Spal	Male	AITC_2mM	#0354	0	0	0	0	0	0	0
Spal	Male	AITC_2mM	#0355	1	0	0	0	0	1	0.402778
Spal	Male	AITC_2mM	#0356	1	1	0	0.5	1	3.5	1.40972
Spal	Male	AITC_2mM	#0357	0.5	0.5	0	0.5	1	2.5	1.00694
Spal	Male	AITC_2mM	#0358	1	1	1	1	1	5	2.01389
Spal	Male	AITC_2mM	#0359	0.5	0	1	1	1	3.5	1.40972
Spal	Male	AITC_2mM	#0360	1	1	1	1	1	5	2.01389
Spal	Male	AITC_2mM	#0361	0	1	1	1	1	4	1.61111
Spal	Male	AITC_2mM	#0362	0	0	0	0	0	0	0
Spal	Male	AITC_2mM	#0363	0	0.5	1	1	1	3.5	1.40972
Spal	Male	AITC_2mM	#0364	0	0	0	1	1	2	0.805556
Spal	Male	AITC_2mM	#0365	0	0	0	0	0	0	0
Spal	Male	AITC_5mM	#0366	0	0	0	0	1	1	0.402778
Spal	Male	AITC_5mM	#0367	0	0	0	0	1	1	0.402778
Spal	Male	AITC_5mM	#0368	0	1	0	0	0	1	0.402778
Spal	Male	AITC_5mM	#0369	0	0	0	0	0	0	0
Spal	Male	AITC_5mM	#0370	0	0	0	0	0	0	0
Spal	Male	AITC_5mM	#0371	0.5	0	0	0	0	0.5	0.201389
Spal	Male	AITC_5mM	#0372	0	0	0.5	0	0	0.5	0.201389
Spal	Male	AITC_5mM	#0373	1	1	0	0	0	2	0.805556
Spal	Male	AITC_5mM	#0374	0	0	0	0	0	0	0
Spal	Male	AITC_5mM	#0375	1	0	0.5	1	1	3.5	1.40972
Spal	Male	AITC_5mM	#0376	1	1	1	1	1	5	2.01389
Spal	Male	AITC_5mM	#0377	0.5	0	0	0	0	0.5	0.201389
Spal	Male	AITC_5mM	#0378	0.5	0	0	0	0	0.5	0.201389
Spal	Male	AITC_5mM	#0379	0	0	1	0	0	1	0.402778
Spal	Male	AITC_5mM	#0380	0	1	0	0	0	1	0.402778
Spal	Male	AITC_5mM	#0381	1	1	1	0	1	4	1.61111
Spal	Male	AITC_5mM	#0382	0	0	0	1	1	2	0.805556
Spal	Male	AITC_5mM	#0383	0	0	0	0	0	0	0
Spal	Male	AITC_5mM	#0384	0	0	1	0	0	1	0.402778
Spal	Male	AITC_5mM	#0385	1	0	0	0	0	1	0.402778
Spal	Male	AITC_5mM	#0386	1	0	0	0	0	1	0.402778
Spal	Male	AITC_5mM	#0387	1	0	0	0	1	2	0.805556
Spal	Male	AITC_5mM	#0388	1	0	0	0	0	1	0.402778
Spal	Male	AITC_5mM	#0389	0	1	0	0	0	1	0.402778
Spal	Male	AITC_5mM	#0390	0	1	0	0	0	1	0.402778
Spal	Male	AITC_5mM	#0391	0	1	1	0	0	2	0.805556
Spal	Male	AITC_5mM	#0392	0	0	0	0	0	0	0
Spal	Male	AITC_5mM	#0393	0	1	0	1	1	3	1.20833
Spal	Male	AITC_5mM	#0394	0.5	0	1	0	0	1.5	0.604167
Spal	Male	AITC_5mM	#0395	0	0	0	0	0	0	0
Spal	Male	AITC_5mM	#0396	1	1	1	0	0.5	3.5	1.40972
Spal	Male	AITC_10mM	#0397	0	0	0	0	0	0	0
Spal	Male	AITC_10mM	#0398	0	0	1	0	0.5	1.5	0.604167
Spal	Male	AITC_10mM	#0399	1	0	0	0	1	2	0.805556
Spal	Male	AITC_10mM	#0400	0	0	0	0	0	0	0
Spal	Male	AITC_10mM	#0401	0	0	0	1	0	1	0.402778
Spal	Male	AITC_10mM	#0402	0	0	0	0	0	0	0
Spal	Male	AITC_10mM	#0403	0.5	1	0	0.5	0	2	0.805556
Spal	Male	AITC_10mM	#0404	0	0	0	0	0	0	0
Spal	Male	AITC_10mM	#0405	0	0	0	0	0	0	0
Spal	Male	AITC_10mM	#0406	1	1	1	0	0.5	3.5	1.40972
Spal	Male	AITC_10mM	#0407	0	0	0	0	0	0	0
Spal	Male	AITC_10mM	#0408	0	0	0	0	0	0	0
Spal	Male	AITC_10mM	#0409	0	0	0	0	0	0	0
Spal	Male	AITC_10mM	#0410	0	1	0	0	0	1	0.402778
Spal	Male	AITC_10mM	#0411	0	0	0	0	0	0	0
Spal	Male	AITC_10mM	#0412	0	0	0	0	0	0	0
Spal	Male	AITC_10mM	#0413	1	0	0.5	0	0	1.5	0.604167
Spal	Male	AITC_10mM	#0414	0	0	0	0	0	0	0
Spal	Male	AITC_10mM	#0415	0	0	0	0	0	0	0
Spal	Male	AITC_10mM	#0416	0	0	0	0	0	0	0
Spal	Male	AITC_10mM	#0417	1	0	0	1	0	2	0.805556
Spal	Male	AITC_10mM	#0418	0	1	0.5	0	0	1.5	0.604167
Spal	Male	AITC_10mM	#0419	0	0	0	1	0	1	0.402778
Spal	Male	AITC_10mM	#0420	0	0	0	0	0.5	0.5	0.201389
Spal	Male	AITC_10mM	#0421	0	0	0	0	0	0	0
Spal	Male	AITC_10mM	#0422	0	0	0	0	0	0	0
Spal	Male	AITC_10mM	#0423	1	0	0	0	0	1	0.402778
Spal	Male	AITC_10mM	#0424	0	0	0	0	0	0	0
Spal	Male	AITC_10mM	#0425	1	1	0	0	1	3	1.20833
Sfla	Female	Sucrose	#0426	1	0	1	0.5	0	2.5	0.591837
Sfla	Female	Sucrose	#0427	1	1	1	1	1	5	1.18367
Sfla	Female	Sucrose	#0428	1	1	1	1	0.5	4.5	1.06531
Sfla	Female	Sucrose	#0429	1	1	0	1	1	4	0.946939
Sfla	Female	Sucrose	#0430	1	1	1	1	1	5	1.18367
Sfla	Female	Sucrose	#0431	0.5	0	1	0	0.5	2	0.473469
Sfla	Female	Sucrose	#0432	1	1	1	1	1	5	1.18367
Sfla	Female	Sucrose	#0433	1	1	1	0	1	4	0.946939
Sfla	Female	Sucrose	#0434	1	1	1	1	1	5	1.18367
Sfla	Female	Sucrose	#0435	0.5	1	1	1	1	4.5	1.06531
Sfla	Female	Sucrose	#0436	1	1	1	1	1	5	1.18367
Sfla	Female	Sucrose	#0437	0.5	0	0	0	0	0.5	0.118367
Sfla	Female	Sucrose	#0438	0.5	0.5	0.5	0.5	0	2	0.473469
Sfla	Female	Sucrose	#0439	1	1	1	1	1	5	1.18367
Sfla	Female	Sucrose	#0440	1	0	1	1	1	4	0.946939
Sfla	Female	Sucrose	#0441	1	1	1	1	1	5	1.18367
Sfla	Female	Sucrose	#0442	1	1	1	1	1	5	1.18367
Sfla	Female	Sucrose	#0443	1	1	1	1	1	5	1.18367
Sfla	Female	Sucrose	#0444	1	1	1	1	1	5	1.18367
Sfla	Female	Sucrose	#0445	1	1	1	1	1	5	1.18367
Sfla	Female	Sucrose	#0446	1	0	1	1	1	4	0.946939
Sfla	Female	Sucrose	#0447	1	1	1	1	1	5	1.18367
Sfla	Female	Sucrose	#0448	1	1	0.5	1	0.5	4	0.946939
Sfla	Female	Sucrose	#0449	1	1	1	1	1	5	1.18367
Sfla	Female	Sucrose	#0450	1	1	1	1	1	5	1.18367
Sfla	Female	Sucrose	#0451	1	1	0.5	0.5	0.5	3.5	0.828571
Sfla	Female	Sucrose	#0452	1	1	1	1	1	5	1.18367
Sfla	Female	Sucrose	#0453	1	1	1	1	1	5	1.18367
Sfla	Female	Sucrose	#0454	1	0	1	1	0	3	0.710204
Sfla	Female	AITC_2mM	#0455	1	1	1	1	1	5	1.18367
Sfla	Female	AITC_2mM	#0456	1	1	1	1	1	5	1.18367
Sfla	Female	AITC_2mM	#0457	1	1	1	1	1	5	1.18367
Sfla	Female	AITC_2mM	#0458	1	1	1	1	1	5	1.18367
Sfla	Female	AITC_2mM	#0459	1	0.5	0.5	0.5	1	3.5	0.828571
Sfla	Female	AITC_2mM	#0460	1	0.5	0.5	1	0.5	3.5	0.828571
Sfla	Female	AITC_2mM	#0461	0.5	1	0.5	0.5	1	3.5	0.828571
Sfla	Female	AITC_2mM	#0462	1	1	1	1	0.5	4.5	1.06531
Sfla	Female	AITC_2mM	#0463	1	1	1	1	1	5	1.18367
Sfla	Female	AITC_2mM	#0464	1	1	1	1	1	5	1.18367
Sfla	Female	AITC_2mM	#0465	0.5	0.5	0.5	0.5	0.5	2.5	0.591837
Sfla	Female	AITC_2mM	#0466	1	1	1	1	1	5	1.18367
Sfla	Female	AITC_2mM	#0467	1	1	1	1	1	5	1.18367
Sfla	Female	AITC_2mM	#0468	1	1	1	1	1	5	1.18367
Sfla	Female	AITC_2mM	#0469	1	1	1	1	1	5	1.18367
Sfla	Female	AITC_2mM	#0470	1	1	1	1	1	5	1.18367
Sfla	Female	AITC_2mM	#0471	1	1	1	1	1	5	1.18367
Sfla	Female	AITC_2mM	#0472	1	1	1	1	1	5	1.18367
Sfla	Female	AITC_2mM	#0473	1	1	1	1	1	5	1.18367
Sfla	Female	AITC_2mM	#0474	1	1	1	1	1	5	1.18367
Sfla	Female	AITC_2mM	#0475	1	1	0	1	0	3	0.710204
Sfla	Female	AITC_2mM	#0476	1	1	1	1	1	5	1.18367
Sfla	Female	AITC_2mM	#0477	1	1	1	1	1	5	1.18367
Sfla	Female	AITC_2mM	#0478	1	1	1	1	1	5	1.18367
Sfla	Female	AITC_2mM	#0479	1	1	1	1	1	5	1.18367
Sfla	Female	AITC_2mM	#0480	1	1	1	0.5	1	4.5	1.06531
Sfla	Female	AITC_2mM	#0481	1	1	1	1	1	5	1.18367
Sfla	Female	AITC_2mM	#0482	1	1	1	0.5	1	4.5	1.06531
Sfla	Female	AITC_5mM	#0483	1	1	1	0.5	1	4.5	1.06531
Sfla	Female	AITC_5mM	#0484	1	1	1	1	1	5	1.18367
Sfla	Female	AITC_5mM	#0485	1	1	1	1	1	5	1.18367
Sfla	Female	AITC_5mM	#0486	1	1	1	1	1	5	1.18367
Sfla	Female	AITC_5mM	#0487	1	0	0	1	0	2	0.473469
Sfla	Female	AITC_5mM	#0488	1	1	1	1	1	5	1.18367
Sfla	Female	AITC_5mM	#0489	1	1	1	1	1	5	1.18367
Sfla	Female	AITC_5mM	#0490	1	1	1	1	1	5	1.18367
Sfla	Female	AITC_5mM	#0491	1	1	1	0	0	3	0.710204
Sfla	Female	AITC_5mM	#0492	1	1	1	1	1	5	1.18367
Sfla	Female	AITC_5mM	#0493	1	1	1	1	1	5	1.18367
Sfla	Female	AITC_5mM	#0494	1	1	1	1	1	5	1.18367
Sfla	Female	AITC_5mM	#0495	1	1	1	1	1	5	1.18367
Sfla	Female	AITC_5mM	#0496	0.5	1	0.5	1	0.5	3.5	0.828571
Sfla	Female	AITC_5mM	#0497	1	1	1	1	0.5	4.5	1.06531
Sfla	Female	AITC_5mM	#0498	0	0	1	1	1	3	0.710204
Sfla	Female	AITC_5mM	#0499	1	0	1	0	1	3	0.710204
Sfla	Female	AITC_5mM	#0500	1	0.5	0.5	1	0.5	3.5	0.828571
Sfla	Female	AITC_5mM	#0501	1	1	1	1	1	5	1.18367
Sfla	Female	AITC_5mM	#0502	1	1	0	0	1	3	0.710204
Sfla	Female	AITC_5mM	#0503	1	1	1	1	1	5	1.18367
Sfla	Female	AITC_5mM	#0504	1	1	1	1	1	5	1.18367
Sfla	Female	AITC_5mM	#0505	1	1	1	1	1	5	1.18367
Sfla	Female	AITC_5mM	#0506	1	1	1	1	1	5	1.18367
Sfla	Female	AITC_5mM	#0507	1	1	0	1	0	3	0.710204
Sfla	Female	AITC_5mM	#0508	1	1	1	1	1	5	1.18367
Sfla	Female	AITC_5mM	#0509	1	1	1	1	1	5	1.18367
Sfla	Female	AITC_5mM	#0510	1	1	1	0	0	3	0.710204
Sfla	Female	AITC_5mM	#0511	1	1	1	1	1	5	1.18367
Sfla	Female	AITC_5mM	#0512	1	1	1	1	1	5	1.18367
Sfla	Female	AITC_5mM	#0513	1	0	1	1	0	3	0.710204
Sfla	Female	AITC_10mM	#0514	1	0	0	0	1	2	0.473469
Sfla	Female	AITC_10mM	#0515	0.5	1	1	0	1	3.5	0.828571
Sfla	Female	AITC_10mM	#0516	1	1	0	0	0	2	0.473469
Sfla	Female	AITC_10mM	#0517	0.5	0	1	1	1	3.5	0.828571
Sfla	Female	AITC_10mM	#0518	1	1	1	1	1	5	1.18367
Sfla	Female	AITC_10mM	#0519	1	1	1	1	1	5	1.18367
Sfla	Female	AITC_10mM	#0520	0.5	1	0.5	1	0	3	0.710204
Sfla	Female	AITC_10mM	#0521	1	1	1	1	1	5	1.18367
Sfla	Female	AITC_10mM	#0522	1	1	1	1	1	5	1.18367
Sfla	Female	AITC_10mM	#0523	1	0	1	1	1	4	0.946939
Sfla	Female	AITC_10mM	#0524	0.5	0.5	0	0	0	1	0.236735
Sfla	Female	AITC_10mM	#0525	0.5	1	1	0.5	1	4	0.946939
Sfla	Female	AITC_10mM	#0526	1	0	0	1	0	2	0.473469
Sfla	Female	AITC_10mM	#0527	1	1	0.5	0	1	3.5	0.828571
Sfla	Female	AITC_10mM	#0528	1	1	1	1	1	5	1.18367
Sfla	Female	AITC_10mM	#0529	1	1	1	1	0.5	4.5	1.06531
Sfla	Female	AITC_10mM	#0530	0.5	0	1	0.5	0.5	2.5	0.591837
Sfla	Female	AITC_10mM	#0531	1	0.5	0	1	0	2.5	0.591837
Sfla	Female	AITC_10mM	#0532	0	0.5	1	1	1	3.5	0.828571
Sfla	Female	AITC_10mM	#0533	1	1	1	1	1	5	1.18367
Sfla	Female	AITC_10mM	#0534	1	1	1	1	1	5	1.18367
Sfla	Female	AITC_10mM	#0535	1	1	1	1	1	5	1.18367
Sfla	Female	AITC_10mM	#0536	1	1	1	1	0.5	4.5	1.06531
Sfla	Female	AITC_10mM	#0537	1	1	1	1	1	5	1.18367
Sfla	Female	AITC_10mM	#0538	1	0	1	0.5	1	3.5	0.828571
Sfla	Female	AITC_10mM	#0539	1	1	1	1	1	5	1.18367
Sfla	Female	AITC_10mM	#0540	1	0	1	1	1	4	0.946939
Sfla	Female	AITC_10mM	#0541	0	1	0.5	0	0	1.5	0.355102
Sfla	Female	AITC_10mM	#0542	1	1	0.5	1	0	3.5	0.828571
Sfla	Female	AITC_10mM	#0543	1	1	0	0.5	1	3.5	0.828571
Sfla	Female	AITC_10mM	#0544	0	0	1	0	0	1	0.236735
Sfla	Female	AITC_10mM	#0545	0.5	1	1	1	1	4.5	1.06531
Sfla	Female	AITC_10mM	#0546	1	1	1	1	1	5	1.18367
Sfla	Female	AITC_10mM	#0547	0	0	1	1	0	2	0.473469
Sfla	Male	Sucrose	#0548	1	1	1	1	1	5	1.02236
Sfla	Male	Sucrose	#0549	1	1	1	1	1	5	1.02236
Sfla	Male	Sucrose	#0550	1	1	1	1	1	5	1.02236
Sfla	Male	Sucrose	#0551	0	1	1	1	1	4	0.817891
Sfla	Male	Sucrose	#0552	1	1	1	1	1	5	1.02236
Sfla	Male	Sucrose	#0553	1	1	1	1	1	5	1.02236
Sfla	Male	Sucrose	#0554	1	1	1	1	1	5	1.02236
Sfla	Male	Sucrose	#0555	1	0.5	1	0.5	0.5	3.5	0.715655
Sfla	Male	Sucrose	#0556	1	1	1	1	1	5	1.02236
Sfla	Male	Sucrose	#0557	1	1	1	1	1	5	1.02236
Sfla	Male	Sucrose	#0558	1	1	1	1	1	5	1.02236
Sfla	Male	Sucrose	#0559	1	1	1	1	1	5	1.02236
Sfla	Male	Sucrose	#0560	1	1	1	1	1	5	1.02236
Sfla	Male	Sucrose	#0561	1	1	1	1	1	5	1.02236
Sfla	Male	Sucrose	#0562	1	1	1	1	1	5	1.02236
Sfla	Male	Sucrose	#0563	1	1	1	1	1	5	1.02236
Sfla	Male	Sucrose	#0564	1	1	1	1	1	5	1.02236
Sfla	Male	Sucrose	#0565	1	1	1	1	1	5	1.02236
Sfla	Male	Sucrose	#0566	1	1	1	1	1	5	1.02236
Sfla	Male	Sucrose	#0567	1	1	1	1	1	5	1.02236
Sfla	Male	Sucrose	#0568	1	0	1	1	1	4	0.817891
Sfla	Male	Sucrose	#0569	1	1	1	1	1	5	1.02236
Sfla	Male	Sucrose	#0570	1	1	1	1	1	5	1.02236
Sfla	Male	Sucrose	#0571	1	1	1	1	1	5	1.02236
Sfla	Male	Sucrose	#0572	1	1	1	1	1	5	1.02236
Sfla	Male	Sucrose	#0573	1	1	1	1	1	5	1.02236
Sfla	Male	Sucrose	#0574	1	1	1	1	1	5	1.02236
Sfla	Male	Sucrose	#0575	1	1	1	1	1	5	1.02236
Sfla	Male	Sucrose	#0576	1	1	1	1	1	5	1.02236
Sfla	Male	Sucrose	#0577	1	1	1	1	1	5	1.02236
Sfla	Male	Sucrose	#0578	1	1	1	1	1	5	1.02236
Sfla	Male	Sucrose	#0579	1	1	1	1	1	5	1.02236
Sfla	Male	AITC_2mM	#0580	1	1	1	1	1	5	1.02236
Sfla	Male	AITC_2mM	#0581	1	1	1	1	1	5	1.02236
Sfla	Male	AITC_2mM	#0582	1	1	1	1	1	5	1.02236
Sfla	Male	AITC_2mM	#0583	1	1	1	1	1	5	1.02236
Sfla	Male	AITC_2mM	#0584	1	0.5	0.5	1	1	4	0.817891
Sfla	Male	AITC_2mM	#0585	1	1	1	1	1	5	1.02236
Sfla	Male	AITC_2mM	#0586	1	0	1	1	0	3	0.613419
Sfla	Male	AITC_2mM	#0587	1	1	1	1	1	5	1.02236
Sfla	Male	AITC_2mM	#0588	1	1	1	1	1	5	1.02236
Sfla	Male	AITC_2mM	#0589	1	1	1	1	1	5	1.02236
Sfla	Male	AITC_2mM	#0590	0.5	0.5	1	0.5	0.5	3	0.613419
Sfla	Male	AITC_2mM	#0591	1	1	1	1	1	5	1.02236
Sfla	Male	AITC_2mM	#0592	1	1	1	1	1	5	1.02236
Sfla	Male	AITC_2mM	#0593	1	1	0.5	1	1	4.5	0.920128
Sfla	Male	AITC_2mM	#0594	1	1	1	1	1	5	1.02236
Sfla	Male	AITC_2mM	#0595	0	1	0	1	0	2	0.408946
Sfla	Male	AITC_2mM	#0596	1	1	1	1	1	5	1.02236
Sfla	Male	AITC_2mM	#0597	1	1	1	1	0.5	4.5	0.920128
Sfla	Male	AITC_2mM	#0598	1	1	1	1	1	5	1.02236
Sfla	Male	AITC_2mM	#0599	1	1	1	1	1	5	1.02236
Sfla	Male	AITC_2mM	#0600	1	1	1	1	1	5	1.02236
Sfla	Male	AITC_2mM	#0601	0	1	1	0.5	1	3.5	0.715655
Sfla	Male	AITC_2mM	#0602	1	1	1	1	1	5	1.02236
Sfla	Male	AITC_2mM	#0603	1	1	1	1	1	5	1.02236
Sfla	Male	AITC_2mM	#0604	0	1	0.5	1	1	3.5	0.715655
Sfla	Male	AITC_2mM	#0605	1	0.5	0.5	0.5	0.5	3	0.613419
Sfla	Male	AITC_2mM	#0606	1	1	1	1	1	5	1.02236
Sfla	Male	AITC_2mM	#0607	1	1	1	1	1	5	1.02236
Sfla	Male	AITC_5mM	#0608	1	1	1	1	1	5	1.02236
Sfla	Male	AITC_5mM	#0609	1	1	1	1	1	5	1.02236
Sfla	Male	AITC_5mM	#0610	1	1	1	1	1	5	1.02236
Sfla	Male	AITC_5mM	#0611	1	1	1	1	0.5	4.5	0.920128
Sfla	Male	AITC_5mM	#0612	1	1	1	1	1	5	1.02236
Sfla	Male	AITC_5mM	#0613	1	1	1	1	1	5	1.02236
Sfla	Male	AITC_5mM	#0614	1	1	1	1	1	5	1.02236
Sfla	Male	AITC_5mM	#0615	1	1	1	1	1	5	1.02236
Sfla	Male	AITC_5mM	#0616	0	1	1	1	0.5	3.5	0.715655
Sfla	Male	AITC_5mM	#0617	1	1	1	1	1	5	1.02236
Sfla	Male	AITC_5mM	#0618	1	1	1	1	1	5	1.02236
Sfla	Male	AITC_5mM	#0619	1	1	0.5	0.5	0.5	3.5	0.715655
Sfla	Male	AITC_5mM	#0620	1	1	1	1	1	5	1.02236
Sfla	Male	AITC_5mM	#0621	1	1	1	1	1	5	1.02236
Sfla	Male	AITC_5mM	#0622	1	1	0	0	1	3	0.613419
Sfla	Male	AITC_5mM	#0623	1	1	1	1	1	5	1.02236
Sfla	Male	AITC_5mM	#0624	1	1	1	1	1	5	1.02236
Sfla	Male	AITC_5mM	#0625	1	1	0	0	1	3	0.613419
Sfla	Male	AITC_5mM	#0626	1	1	1	1	1	5	1.02236
Sfla	Male	AITC_5mM	#0627	1	1	1	1	1	5	1.02236
Sfla	Male	AITC_5mM	#0628	1	1	1	1	1	5	1.02236
Sfla	Male	AITC_5mM	#0629	1	1	1	1	1	5	1.02236
Sfla	Male	AITC_5mM	#0630	1	1	1	1	1	5	1.02236
Sfla	Male	AITC_5mM	#0631	1	1	0	1	0	3	0.613419
Sfla	Male	AITC_5mM	#0632	1	1	1	1	1	5	1.02236
Sfla	Male	AITC_10mM	#0633	0	0	0.5	1	0	1.5	0.306709
Sfla	Male	AITC_10mM	#0634	1	1	1	0	1	4	0.817891
Sfla	Male	AITC_10mM	#0635	1	1	1	1	1	5	1.02236
Sfla	Male	AITC_10mM	#0636	1	1	0	1	1	4	0.817891
Sfla	Male	AITC_10mM	#0637	0.5	0.5	1	1	1	4	0.817891
Sfla	Male	AITC_10mM	#0638	1	1	1	1	1	5	1.02236
Sfla	Male	AITC_10mM	#0639	0.5	1	1	1	1	4.5	0.920128
Sfla	Male	AITC_10mM	#0640	0	1	1	1	1	4	0.817891
Sfla	Male	AITC_10mM	#0641	1	1	1	1	1	5	1.02236
Sfla	Male	AITC_10mM	#0642	1	1	1	1	1	5	1.02236
Sfla	Male	AITC_10mM	#0643	0.5	1	0.5	1	0.5	3.5	0.715655
Sfla	Male	AITC_10mM	#0644	1	1	1	1	1	5	1.02236
Sfla	Male	AITC_10mM	#0645	1	0	1	1	0.5	3.5	0.715655
Sfla	Male	AITC_10mM	#0646	1	1	1	1	1	5	1.02236
Sfla	Male	AITC_10mM	#0647	1	1	1	1	1	5	1.02236
Sfla	Male	AITC_10mM	#0648	1	1	1	0.5	1	4.5	0.920128
Sfla	Male	AITC_10mM	#0649	1	1	1	0	1	4	0.817891
Sfla	Male	AITC_10mM	#0650	0.5	1	1	1	1	4.5	0.920128
Sfla	Male	AITC_10mM	#0651	1	1	1	1	1	5	1.02236
Sfla	Male	AITC_10mM	#0652	1	1	1	1	1	5	1.02236
Sfla	Male	AITC_10mM	#0653	0.5	1	1	1	1	4.5	0.920128
Sfla	Male	AITC_10mM	#0654	0	0	0	0	1	1	0.204473
Sfla	Male	AITC_10mM	#0655	0	0	0	1	0	1	0.204473
Sfla	Male	AITC_10mM	#0656	1	0	0.5	1	1	3.5	0.715655
Sfla	Male	AITC_10mM	#0657	1	1	1	1	1	5	1.02236
Sfla	Male	AITC_10mM	#0658	0.5	1	1	1	1	4.5	0.920128
Sfla	Male	AITC_10mM	#0659	1	1	1	1	1	5	1.02236
Sfla	Male	AITC_10mM	#0660	1	1	1	0.5	0	3.5	0.715655
Sfla	Male	AITC_10mM	#0661	1	1	1	1	1	5	1.02236

## Sheet: Table S3. WT PER summary
Supplementary Table S3. Summary of wild-type PER assay.
species	sex	tastant	N	Raw PER scores				Normalized PER scores (plotted in Figure 1B)
				Total_PER_Mean	SD	SE	CI	Normalized_Total_PER	SD	SE	CI
Dmel	Female	0mM_AITC	30	4.65	0.603867	0.110251	0.225488	1	0.129864	0.0237098	0.048492
Dmel	Female	2mM_AITC	19	4.65789	0.667762	0.153195	0.321851	1.0017	0.143605	0.0329452	0.0692153
Dmel	Female	5mM_AITC	24	3.27083	1.63507	0.333758	0.69043	0.703405	0.351628	0.0717758	0.14848
Dmel	Female	10mM_AITC	31	1.8871	1.47597	0.265092	0.541391	0.405827	0.317413	0.0570091	0.116428
Dmel	Male	0mM_AITC	29	4.7069	0.881529	0.163696	0.335316	1	0.187285	0.0347779	0.0712392
Dmel	Male	2mM_AITC	20	4.375	0.88667	0.198266	0.414974	0.929487	0.188377	0.0421223	0.0881631
Dmel	Male	5mM_AITC	24	3.83333	1.29099	0.263523	0.545139	0.814408	0.274277	0.0559866	0.115817
Dmel	Male	10mM_AITC	28	3.53571	1.45251	0.274499	0.563225	0.751177	0.308592	0.0583184	0.11966
Spal	Female	0mM_AITC	24	1.70833	1.58743	0.324032	0.670312	1	0.929226	0.189677	0.392378
Spal	Female	2mM_AITC	24	1.0625	1.32133	0.269716	0.55795	0.621951	0.773464	0.157883	0.326605
Spal	Female	5mM_AITC	31	0.693548	1.10813	0.199026	0.406466	0.40598	0.648663	0.116503	0.237931
Spal	Female	10mM_AITC	31	0.33871	0.472354	0.0848373	0.173261	0.198269	0.2765	0.0496608	0.101421
Spal	Male	0mM_AITC	29	2.48276	1.68757	0.313375	0.641919	1	0.679717	0.12622	0.258551
Spal	Male	2mM_AITC	21	2.5	1.93649	0.422577	0.88148	1.00694	0.779976	0.170205	0.355041
Spal	Male	5mM_AITC	31	1.33871	1.28054	0.229992	0.469706	0.539203	0.515773	0.0926356	0.189187
Spal	Male	10mM_AITC	29	0.741379	1.00553	0.186722	0.382482	0.298611	0.405004	0.0752073	0.154055
Sfla	Female	0mM_AITC	29	4.22414	1.17706	0.218574	0.447729	1	0.278651	0.0517441	0.105993
Sfla	Female	2mM_AITC	28	4.625	0.715244	0.135168	0.277343	1.0949	0.169323	0.0319991	0.0656566
Sfla	Female	5mM_AITC	31	4.32258	0.962188	0.172814	0.352934	1.0233	0.227783	0.0409111	0.0835516
Sfla	Female	10mM_AITC	34	3.66176	1.29522	0.222128	0.451922	0.866867	0.306623	0.0525853	0.106986
Sfla	Male	0mM_AITC	32	4.89062	0.353197	0.062437	0.127341	1	0.0722192	0.0127667	0.0260378
Sfla	Male	2mM_AITC	28	4.5	0.860663	0.16265	0.33373	0.920128	0.175982	0.0332575	0.0682388
Sfla	Male	5mM_AITC	25	4.62	0.739932	0.147986	0.305429	0.944665	0.151296	0.0302592	0.062452
Sfla	Male	10mM_AITC	29	4.13793	1.16417	0.216181	0.442827	0.846095	0.238041	0.0442032	0.0905461

## Sheet: Table S4. TG PER rawdata
Supplementary Table S4. Raw data from transgenic PER assay.
genotype	NMM_conc	individual_ID	PER_T1	PER_T2	PER_T3	PER_T4	PER_T5	Total_PER	Total_PER_Normalized_to_0mM_Average
+/+;TrpA1[1]	0mM	#0001	1	1	1	1	1	5	1.23457
+/+;TrpA1[1]	0mM	#0002	0	1	1	1	0	3	0.740741
+/+;TrpA1[1]	0mM	#0003	1	1	1	1	1	5	1.23457
+/+;TrpA1[1]	0mM	#0004	1	1	1	1	1	5	1.23457
+/+;TrpA1[1]	0mM	#0005	0	0	0	0	0	0	0
+/+;TrpA1[1]	0mM	#0006	1	1	1	1	1	5	1.23457
+/+;TrpA1[1]	0mM	#0007	1	1	1	1	1	5	1.23457
+/+;TrpA1[1]	0mM	#0008	1	1	1	1	1	5	1.23457
+/+;TrpA1[1]	0mM	#0009	1	1	0	1	1	4	0.987654
+/+;TrpA1[1]	0mM	#0010	1	1	1	1	0	4	0.987654
+/+;TrpA1[1]	0mM	#0011	1	1	1	0	0	3	0.740741
+/+;TrpA1[1]	0mM	#0012	1	1	1	1	1	5	1.23457
+/+;TrpA1[1]	0mM	#0013	1	1	1	1	1	5	1.23457
+/+;TrpA1[1]	0mM	#0014	1	1	1	1	1	5	1.23457
+/+;TrpA1[1]	0mM	#0015	1	1	0	0	0	2	0.493827
+/+;TrpA1[1]	0mM	#0016	1	1	1	1	0	4	0.987654
+/+;TrpA1[1]	0mM	#0017	1	1	1	0	1	4	0.987654
+/+;TrpA1[1]	0mM	#0018	1	1	1	1	1	5	1.23457
+/+;TrpA1[1]	0mM	#0019	1	1	0	0	0	2	0.493827
+/+;TrpA1[1]	0mM	#0020	1	1	1	1	1	5	1.23457
+/+;TrpA1[1]	5mM	#0021	0	0	0	0	0	0	0
+/+;TrpA1[1]	5mM	#0022	0	0	0	0	0	0	0
+/+;TrpA1[1]	5mM	#0023	1	1	0	0	0	2	0.493827
+/+;TrpA1[1]	5mM	#0024	1	1	1	1	0	4	0.987654
+/+;TrpA1[1]	5mM	#0025	0	0	0	0	0	0	0
+/+;TrpA1[1]	5mM	#0026	1	1	1	0.5	0.5	4	0.987654
+/+;TrpA1[1]	5mM	#0027	1	0.5	0	0	0	1.5	0.37037
+/+;TrpA1[1]	5mM	#0028	1	1	1	1	1	5	1.23457
+/+;TrpA1[1]	5mM	#0029	1	1	1	1	1	5	1.23457
+/+;TrpA1[1]	5mM	#0030	1	1	1	0.5	0	3.5	0.864198
+/+;TrpA1[1]	5mM	#0031	1	0	1	0	0	2	0.493827
+/+;TrpA1[1]	5mM	#0032	1	0	0.5	0	0	1.5	0.37037
+/+;TrpA1[1]	5mM	#0033	0	1	1	0	1	3	0.740741
+/+;TrpA1[1]	5mM	#0034	1	1	1	0	1	4	0.987654
+/+;TrpA1[1]	5mM	#0035	1	1	0	0	0.5	2.5	0.617284
+/+;TrpA1[1]	10mM	#0036	0	1	1	0	0	2	0.493827
+/+;TrpA1[1]	10mM	#0037	1	0	0	0	0	1	0.246914
+/+;TrpA1[1]	10mM	#0038	0	1	0	0	0	1	0.246914
+/+;TrpA1[1]	10mM	#0039	1	1	1	0	0.5	3.5	0.864198
+/+;TrpA1[1]	10mM	#0040	1	0.5	0	0	0	1.5	0.37037
+/+;TrpA1[1]	10mM	#0041	1	1	1	1	1	5	1.23457
+/+;TrpA1[1]	10mM	#0042	1	1	0	0	0	2	0.493827
+/+;TrpA1[1]	10mM	#0043	0.5	0.5	0	0	0	1	0.246914
+/+;TrpA1[1]	10mM	#0044	0	0	0	0	0.5	0.5	0.123457
+/+;TrpA1[1]	10mM	#0045	1	1	0	0	0	2	0.493827
+/+;TrpA1[1]	10mM	#0046	1	0	0	0	0	1	0.246914
+/+;TrpA1[1]	10mM	#0047	0	0	0	0	0	0	0
+/+;TrpA1[1]	10mM	#0048	1	1	1	1	0	4	0.987654
+/+;TrpA1[1]	10mM	#0049	1	1	0.5	0	1	3.5	0.864198
+/+;TrpA1[1]	10mM	#0050	1	0	0	0	0	1	0.246914
+/+;TrpA1[1]	10mM	#0051	1	0	0	0	0	1	0.246914
+/+;TrpA1[1]	10mM	#0052	0	0	0	0	0	0	0
+/+;TrpA1[1]	10mM	#0053	1	1	1	1	1	5	1.23457
+/+;TrpA1[1]	10mM	#0054	0	0	0	0	0	0	0
+/+;TrpA1[1]	10mM	#0055	0	0	0	0	0	0	0
Gr66a-GAL4/+;TrpA1[1]	0mM	#0056	1	1	1	1	1	5	1.47651
Gr66a-GAL4/+;TrpA1[1]	0mM	#0057	1	1	1	0.5	1	4.5	1.32886
Gr66a-GAL4/+;TrpA1[1]	0mM	#0058	1	1	1	1	1	5	1.47651
Gr66a-GAL4/+;TrpA1[1]	0mM	#0059	1	1	1	1	1	5	1.47651
Gr66a-GAL4/+;TrpA1[1]	0mM	#0060	1	1	1	1	1	5	1.47651
Gr66a-GAL4/+;TrpA1[1]	0mM	#0061	1	1	0.5	0	0	2.5	0.738255
Gr66a-GAL4/+;TrpA1[1]	0mM	#0062	1	1	1	0	0	3	0.885906
Gr66a-GAL4/+;TrpA1[1]	0mM	#0063	1	1	1	1	0	4	1.18121
Gr66a-GAL4/+;TrpA1[1]	0mM	#0064	1	1	0	0	0	2	0.590604
Gr66a-GAL4/+;TrpA1[1]	0mM	#0065	1	0	0	1	1	3	0.885906
Gr66a-GAL4/+;TrpA1[1]	0mM	#0066	1	1	1	1	0	4	1.18121
Gr66a-GAL4/+;TrpA1[1]	0mM	#0067	1	1	1	1	1	5	1.47651
Gr66a-GAL4/+;TrpA1[1]	0mM	#0068	1	1	1	1	0	4	1.18121
Gr66a-GAL4/+;TrpA1[1]	0mM	#0069	0	0	0	0	0	0	0
Gr66a-GAL4/+;TrpA1[1]	0mM	#0070	1	1	1	1	1	5	1.47651
Gr66a-GAL4/+;TrpA1[1]	0mM	#0071	1	0.5	1	1	1	4.5	1.32886
Gr66a-GAL4/+;TrpA1[1]	0mM	#0072	1	1	1	1	1	5	1.47651
Gr66a-GAL4/+;TrpA1[1]	0mM	#0073	1	0	1	0	0	2	0.590604
Gr66a-GAL4/+;TrpA1[1]	0mM	#0074	1	1	1	0	1	4	1.18121
Gr66a-GAL4/+;TrpA1[1]	0mM	#0075	0	0	0	0	0	0	0
Gr66a-GAL4/+;TrpA1[1]	0mM	#0076	0	0	0	0	0	0	0
Gr66a-GAL4/+;TrpA1[1]	0mM	#0077	1	1	0	0	0	2	0.590604
Gr66a-GAL4/+;TrpA1[1]	5mM	#0078	1	1	1	0	1	4	1.18121
Gr66a-GAL4/+;TrpA1[1]	5mM	#0079	1	1	1	0.5	0.5	4	1.18121
Gr66a-GAL4/+;TrpA1[1]	5mM	#0080	1	1	1	1	1	5	1.47651
Gr66a-GAL4/+;TrpA1[1]	5mM	#0081	1	1	1	0.5	0	3.5	1.03356
Gr66a-GAL4/+;TrpA1[1]	5mM	#0082	1	1	0.5	0	0	2.5	0.738255
Gr66a-GAL4/+;TrpA1[1]	5mM	#0083	1	1	1	0.5	0	3.5	1.03356
Gr66a-GAL4/+;TrpA1[1]	5mM	#0084	1	1	0.5	0.5	0	3	0.885906
Gr66a-GAL4/+;TrpA1[1]	5mM	#0085	1	1	1	1	1	5	1.47651
Gr66a-GAL4/+;TrpA1[1]	5mM	#0086	1	1	1	1	0	4	1.18121
Gr66a-GAL4/+;TrpA1[1]	5mM	#0087	1	1	0	0	0	2	0.590604
Gr66a-GAL4/+;TrpA1[1]	5mM	#0088	1	1	0	1	0	3	0.885906
Gr66a-GAL4/+;TrpA1[1]	5mM	#0089	1	1	1	0.5	0	3.5	1.03356
Gr66a-GAL4/+;TrpA1[1]	5mM	#0090	1	0	0	0	0	1	0.295302
Gr66a-GAL4/+;TrpA1[1]	5mM	#0091	0.5	0	0	0	0	0.5	0.147651
Gr66a-GAL4/+;TrpA1[1]	5mM	#0092	1	1	1	1	0.5	4.5	1.32886
Gr66a-GAL4/+;TrpA1[1]	5mM	#0093	1	0	1	1	1	4	1.18121
Gr66a-GAL4/+;TrpA1[1]	5mM	#0094	1	0.5	0	0	0	1.5	0.442953
Gr66a-GAL4/+;TrpA1[1]	5mM	#0095	1	0	0	0	0	1	0.295302
Gr66a-GAL4/+;TrpA1[1]	5mM	#0096	1	1	1	0.5	0	3.5	1.03356
Gr66a-GAL4/+;TrpA1[1]	5mM	#0097	1	1	0	0	1	3	0.885906
Gr66a-GAL4/+;TrpA1[1]	5mM	#0098	1	1	1	1	1	5	1.47651
Gr66a-GAL4/+;TrpA1[1]	5mM	#0099	1	1	1	1	0	4	1.18121
Gr66a-GAL4/+;TrpA1[1]	10mM	#0100	1	1	0.5	0	0	2.5	0.738255
Gr66a-GAL4/+;TrpA1[1]	10mM	#0101	1	1	0	0	0	2	0.590604
Gr66a-GAL4/+;TrpA1[1]	10mM	#0102	0.5	0.5	0	0	0	1	0.295302
Gr66a-GAL4/+;TrpA1[1]	10mM	#0103	0	0	0	0	0	0	0
Gr66a-GAL4/+;TrpA1[1]	10mM	#0104	0.5	0	0	0	0	0.5	0.147651
Gr66a-GAL4/+;TrpA1[1]	10mM	#0105	0	0	0	0	0	0	0
Gr66a-GAL4/+;TrpA1[1]	10mM	#0106	0	0	0	0	0.5	0.5	0.147651
Gr66a-GAL4/+;TrpA1[1]	10mM	#0107	0.5	0.5	0	0	0	1	0.295302
Gr66a-GAL4/+;TrpA1[1]	10mM	#0108	1	1	0	0	0	2	0.590604
Gr66a-GAL4/+;TrpA1[1]	10mM	#0109	1	0	0	0	0	1	0.295302
Gr66a-GAL4/+;TrpA1[1]	10mM	#0110	1	0	0	0	0	1	0.295302
Gr66a-GAL4/+;TrpA1[1]	10mM	#0111	0	1	0	0	0	1	0.295302
Gr66a-GAL4/+;TrpA1[1]	10mM	#0112	0	0	0	0	0	0	0
Gr66a-GAL4/+;TrpA1[1]	10mM	#0113	0	0	0	0	0	0	0
Gr66a-GAL4/+;TrpA1[1]	10mM	#0114	1	0.5	0	0	0	1.5	0.442953
Gr66a-GAL4/+;TrpA1[1]	10mM	#0115	1	1	1	0	0	3	0.885906
Gr66a-GAL4/+;TrpA1[1]	10mM	#0116	1	1	1	1	0	4	1.18121
Gr66a-GAL4/+;TrpA1[1]	10mM	#0117	0	0	0	0	0	0	0
Gr66a-GAL4/+;TrpA1[1]	10mM	#0118	0	0	0	0	0	0	0
Gr66a-GAL4/+;TrpA1[1]	10mM	#0119	1	1	1	1	0.5	4.5	1.32886
Gr66a-GAL4/+;TrpA1[1]	10mM	#0120	0	0	0	0	0	0	0
Gr66a-GAL4/+;TrpA1[1]	10mM	#0121	1	1	1	0	0	3	0.885906
UAS-DmA1C/+;TrpA1[1]	0mM	#0122	1	1	1	1	1	5	1.2931
UAS-DmA1C/+;TrpA1[1]	0mM	#0123	1	1	1	1	1	5	1.2931
UAS-DmA1C/+;TrpA1[1]	0mM	#0124	1	1	1	1	0	4	1.03448
UAS-DmA1C/+;TrpA1[1]	0mM	#0125	1	1	1	0	1	4	1.03448
UAS-DmA1C/+;TrpA1[1]	0mM	#0126	1	1	1	1	1	5	1.2931
UAS-DmA1C/+;TrpA1[1]	0mM	#0127	1	1	1	1	1	5	1.2931
UAS-DmA1C/+;TrpA1[1]	0mM	#0128	1	1	1	1	1	5	1.2931
UAS-DmA1C/+;TrpA1[1]	0mM	#0129	1	1	1	1	0	4	1.03448
UAS-DmA1C/+;TrpA1[1]	0mM	#0130	1	1	1	1	1	5	1.2931
UAS-DmA1C/+;TrpA1[1]	0mM	#0131	0	0	0	0	0	0	0
UAS-DmA1C/+;TrpA1[1]	0mM	#0132	1	1	1	1	0	4	1.03448
UAS-DmA1C/+;TrpA1[1]	0mM	#0133	1	1	1	1	1	5	1.2931
UAS-DmA1C/+;TrpA1[1]	0mM	#0134	1	1	1	1	1	5	1.2931
UAS-DmA1C/+;TrpA1[1]	0mM	#0135	1	1	1	1	1	5	1.2931
UAS-DmA1C/+;TrpA1[1]	0mM	#0136	1	1	1	1	1	5	1.2931
UAS-DmA1C/+;TrpA1[1]	0mM	#0137	1	1	1	1	1	5	1.2931
UAS-DmA1C/+;TrpA1[1]	0mM	#0138	1	1	1	1	1	5	1.2931
UAS-DmA1C/+;TrpA1[1]	0mM	#0139	1	1	1	1	1	5	1.2931
UAS-DmA1C/+;TrpA1[1]	0mM	#0140	0	0	0	0	0	0	0
UAS-DmA1C/+;TrpA1[1]	0mM	#0141	1	1	1	1	1	5	1.2931
UAS-DmA1C/+;TrpA1[1]	0mM	#0142	1	0	1	1	0	3	0.775862
UAS-DmA1C/+;TrpA1[1]	0mM	#0143	1	1	0	0	0	2	0.517241
UAS-DmA1C/+;TrpA1[1]	0mM	#0144	1	1	1	1	1	5	1.2931
UAS-DmA1C/+;TrpA1[1]	0mM	#0145	1	1	0	1	0	3	0.775862
UAS-DmA1C/+;TrpA1[1]	0mM	#0146	1	1	0	0	0	2	0.517241
UAS-DmA1C/+;TrpA1[1]	0mM	#0147	1	1	1	1	1	5	1.2931
UAS-DmA1C/+;TrpA1[1]	0mM	#0148	1	1	1	1	1	5	1.2931
UAS-DmA1C/+;TrpA1[1]	0mM	#0149	1	1	1	0	0	3	0.775862
UAS-DmA1C/+;TrpA1[1]	0mM	#0150	1	1	1	0	0	3	0.775862
UAS-DmA1C/+;TrpA1[1]	0mM	#0151	1	1	1	1	1	5	1.2931
UAS-DmA1C/+;TrpA1[1]	0mM	#0152	0	0	0	0	0	0	0
UAS-DmA1C/+;TrpA1[1]	0mM	#0153	1	1	1	1	1	5	1.2931
UAS-DmA1C/+;TrpA1[1]	0mM	#0154	1	1	1	1	1	5	1.2931
UAS-DmA1C/+;TrpA1[1]	0mM	#0155	1	1	1	1	1	5	1.2931
UAS-DmA1C/+;TrpA1[1]	0mM	#0156	1	1	1	1	1	5	1.2931
UAS-DmA1C/+;TrpA1[1]	0mM	#0157	0	0	0	0	0	0	0
UAS-DmA1C/+;TrpA1[1]	0mM	#0158	1	1	0	1	1	4	1.03448
UAS-DmA1C/+;TrpA1[1]	0mM	#0159	1	1	1	1	1	5	1.2931
UAS-DmA1C/+;TrpA1[1]	0mM	#0160	1	1	1	1	0	4	1.03448
UAS-DmA1C/+;TrpA1[1]	0mM	#0161	1	0	0	0	0	1	0.258621
UAS-DmA1C/+;TrpA1[1]	0mM	#0162	1	1	0.5	1	0	3.5	0.905172
UAS-DmA1C/+;TrpA1[1]	0mM	#0163	1	1	1	1	1	5	1.2931
UAS-DmA1C/+;TrpA1[1]	0mM	#0164	1	0	0	0	0	1	0.258621
UAS-DmA1C/+;TrpA1[1]	0mM	#0165	1	1	1	1	1	5	1.2931
UAS-DmA1C/+;TrpA1[1]	0mM	#0166	1	1	1	0.5	0	3.5	0.905172
UAS-DmA1C/+;TrpA1[1]	5mM	#0167	1	1	1	0	0	3	0.775862
UAS-DmA1C/+;TrpA1[1]	5mM	#0168	1	1	0	0	0	2	0.517241
UAS-DmA1C/+;TrpA1[1]	5mM	#0169	1	1	1	1	0	4	1.03448
UAS-DmA1C/+;TrpA1[1]	5mM	#0170	1	0	1	1	0	3	0.775862
UAS-DmA1C/+;TrpA1[1]	5mM	#0171	1	1	1	0	0	3	0.775862
UAS-DmA1C/+;TrpA1[1]	5mM	#0172	1	1	1	1	1	5	1.2931
UAS-DmA1C/+;TrpA1[1]	5mM	#0173	1	1	1	1	1	5	1.2931
UAS-DmA1C/+;TrpA1[1]	5mM	#0174	0	0	0	0	0	0	0
UAS-DmA1C/+;TrpA1[1]	5mM	#0175	1	1	0.5	0	0	2.5	0.646552
UAS-DmA1C/+;TrpA1[1]	5mM	#0176	1	1	1	0.5	0	3.5	0.905172
UAS-DmA1C/+;TrpA1[1]	5mM	#0177	1	0	0	0	0	1	0.258621
UAS-DmA1C/+;TrpA1[1]	5mM	#0178	1	1	1	1	1	5	1.2931
UAS-DmA1C/+;TrpA1[1]	5mM	#0179	1	1	1	1	0	4	1.03448
UAS-DmA1C/+;TrpA1[1]	5mM	#0180	1	1	1	1	1	5	1.2931
UAS-DmA1C/+;TrpA1[1]	5mM	#0181	1	1	1	0	0.5	3.5	0.905172
UAS-DmA1C/+;TrpA1[1]	5mM	#0182	1	0	1	0	0	2	0.517241
UAS-DmA1C/+;TrpA1[1]	5mM	#0183	1	0	0	0	0	1	0.258621
UAS-DmA1C/+;TrpA1[1]	5mM	#0184	0	0	0	1	0	1	0.258621
UAS-DmA1C/+;TrpA1[1]	5mM	#0185	1	0.5	0	0	0	1.5	0.387931
UAS-DmA1C/+;TrpA1[1]	5mM	#0186	1	0	0	0	0	1	0.258621
UAS-DmA1C/+;TrpA1[1]	5mM	#0187	1	1	1	0.5	1	4.5	1.16379
UAS-DmA1C/+;TrpA1[1]	5mM	#0188	0	0	1	0	0	1	0.258621
UAS-DmA1C/+;TrpA1[1]	5mM	#0189	1	1	0	1	1	4	1.03448
UAS-DmA1C/+;TrpA1[1]	5mM	#0190	1	1	1	1	1	5	1.2931
UAS-DmA1C/+;TrpA1[1]	5mM	#0191	1	1	1	0.5	1	4.5	1.16379
UAS-DmA1C/+;TrpA1[1]	5mM	#0192	0	0	0	0	0	0	0
UAS-DmA1C/+;TrpA1[1]	5mM	#0193	1	0	0	0	0	1	0.258621
UAS-DmA1C/+;TrpA1[1]	10mM	#0194	1	1	1	1	0	4	1.03448
UAS-DmA1C/+;TrpA1[1]	10mM	#0195	1	0	0	0	0	1	0.258621
UAS-DmA1C/+;TrpA1[1]	10mM	#0196	1	1	1	1	1	5	1.2931
UAS-DmA1C/+;TrpA1[1]	10mM	#0197	1	1	0	0	0	2	0.517241
UAS-DmA1C/+;TrpA1[1]	10mM	#0198	1	1	1	1	1	5	1.2931
UAS-DmA1C/+;TrpA1[1]	10mM	#0199	1	0	0	0	0	1	0.258621
UAS-DmA1C/+;TrpA1[1]	10mM	#0200	0	0.5	0	0	0	0.5	0.12931
UAS-DmA1C/+;TrpA1[1]	10mM	#0201	1	1	1	1	1	5	1.2931
UAS-DmA1C/+;TrpA1[1]	10mM	#0202	1	1	1	1	1	5	1.2931
UAS-DmA1C/+;TrpA1[1]	10mM	#0203	1	1	1	1	1	5	1.2931
UAS-DmA1C/+;TrpA1[1]	10mM	#0204	1	1	1	1	1	5	1.2931
UAS-DmA1C/+;TrpA1[1]	10mM	#0205	1	1	0	0	0	2	0.517241
UAS-DmA1C/+;TrpA1[1]	10mM	#0206	1	1	1	0	0	3	0.775862
UAS-DmA1C/+;TrpA1[1]	10mM	#0207	1	1	0	0	0	2	0.517241
UAS-DmA1C/+;TrpA1[1]	10mM	#0208	1	1	1	1	0	4	1.03448
UAS-DmA1C/+;TrpA1[1]	10mM	#0209	1	1	1	0	1	4	1.03448
UAS-DmA1C/+;TrpA1[1]	10mM	#0210	1	1	1	1	1	5	1.2931
UAS-DmA1C/+;TrpA1[1]	10mM	#0211	1	1	1	0	0	3	0.775862
UAS-DmA1C/+;TrpA1[1]	10mM	#0212	1	1	1	1	1	5	1.2931
UAS-DmA1C/+;TrpA1[1]	10mM	#0213	1	1	1	0	0	3	0.775862
UAS-DmA1C/+;TrpA1[1]	10mM	#0214	1	0	0	0	0	1	0.258621
UAS-DmA1C/+;TrpA1[1]	10mM	#0215	1	1	0.5	0	0	2.5	0.646552
UAS-DmA1C/+;TrpA1[1]	10mM	#0216	1	1	1	0	0	3	0.775862
UAS-DmA1C/+;TrpA1[1]	10mM	#0217	1	1	0	0	0	2	0.517241
UAS-DmA1C/+;TrpA1[1]	10mM	#0218	1	1	1	0.5	1	4.5	1.16379
UAS-DmA1C/+;TrpA1[1]	10mM	#0219	1	1	1	1	1	5	1.2931
UAS-DmA1C/+;TrpA1[1]	10mM	#0220	1	1	0	0	0	2	0.517241
UAS-DmA1C/+;TrpA1[1]	10mM	#0221	1	1	1	1	1	5	1.2931
UAS-DmA1C/+;TrpA1[1]	10mM	#0222	1	1	0	0	0	2	0.517241
UAS-DmA1C/+;TrpA1[1]	10mM	#0223	1	0	0	0	0	1	0.258621
UAS-DmA1C/+;TrpA1[1]	10mM	#0224	1	0	0	0	1	2	0.517241
UAS-DmA1C/+;TrpA1[1]	10mM	#0225	1	1	0	0.5	0	2.5	0.646552
UAS-DmA1C/+;TrpA1[1]	10mM	#0226	1	0	0	0	0	1	0.258621
UAS-DmA1C/+;TrpA1[1]	10mM	#0227	1	0	0	1	0	2	0.517241
UAS-DmA1C/+;TrpA1[1]	10mM	#0228	1	1	1	1	0	4	1.03448
Gr66a>DmA1C;TrpA1[1]	0mM	#0229	1	1	1	1	0	4	1.24138
Gr66a>DmA1C;TrpA1[1]	0mM	#0230	1	1	1	0.5	0	3.5	1.08621
Gr66a>DmA1C;TrpA1[1]	0mM	#0231	1	1	1	1	1	5	1.55172
Gr66a>DmA1C;TrpA1[1]	0mM	#0232	1	1	1	1	1	5	1.55172
Gr66a>DmA1C;TrpA1[1]	0mM	#0233	1	1	1	0	0	3	0.931034
Gr66a>DmA1C;TrpA1[1]	0mM	#0234	1	1	1	1	1	5	1.55172
Gr66a>DmA1C;TrpA1[1]	0mM	#0235	1	1	1	1	0.5	4.5	1.39655
Gr66a>DmA1C;TrpA1[1]	0mM	#0236	1	0	0	0	0	1	0.310345
Gr66a>DmA1C;TrpA1[1]	0mM	#0237	0	0	0	0	0	0	0
Gr66a>DmA1C;TrpA1[1]	0mM	#0238	1	1	1	1	1	5	1.55172
Gr66a>DmA1C;TrpA1[1]	0mM	#0239	1	1	0	1	0	3	0.931034
Gr66a>DmA1C;TrpA1[1]	0mM	#0240	1	1	1	0	0	3	0.931034
Gr66a>DmA1C;TrpA1[1]	0mM	#0241	1	1	1	0.5	0.5	4	1.24138
Gr66a>DmA1C;TrpA1[1]	0mM	#0242	1	1	1	1	0.5	4.5	1.39655
Gr66a>DmA1C;TrpA1[1]	0mM	#0243	0	1	1	1	1	4	1.24138
Gr66a>DmA1C;TrpA1[1]	0mM	#0244	1	1	1	1	1	5	1.55172
Gr66a>DmA1C;TrpA1[1]	0mM	#0245	0	1	0	1	1	3	0.931034
Gr66a>DmA1C;TrpA1[1]	0mM	#0246	1	1	1	1	0	4	1.24138
Gr66a>DmA1C;TrpA1[1]	0mM	#0247	1	1	1	1	1	5	1.55172
Gr66a>DmA1C;TrpA1[1]	0mM	#0248	1	1	1	0	0	3	0.931034
Gr66a>DmA1C;TrpA1[1]	0mM	#0249	0.5	1	0	0	0	1.5	0.465517
Gr66a>DmA1C;TrpA1[1]	0mM	#0250	1	1	1	0	0	3	0.931034
Gr66a>DmA1C;TrpA1[1]	0mM	#0251	1	1	1	1	1	5	1.55172
Gr66a>DmA1C;TrpA1[1]	0mM	#0252	1	1	1	1	0	4	1.24138
Gr66a>DmA1C;TrpA1[1]	0mM	#0253	1	1	1	1	1	5	1.55172
Gr66a>DmA1C;TrpA1[1]	0mM	#0254	1	1	1	0	0	3	0.931034
Gr66a>DmA1C;TrpA1[1]	0mM	#0255	1	1	0	0	1	3	0.931034
Gr66a>DmA1C;TrpA1[1]	0mM	#0256	1	1	0	0	0	2	0.62069
Gr66a>DmA1C;TrpA1[1]	0mM	#0257	0	0	0	0	0	0	0
Gr66a>DmA1C;TrpA1[1]	0mM	#0258	1	1	1	0	0	3	0.931034
Gr66a>DmA1C;TrpA1[1]	0mM	#0259	0	0	0	0	0	0	0
Gr66a>DmA1C;TrpA1[1]	0mM	#0260	1	1	1	0	1	4	1.24138
Gr66a>DmA1C;TrpA1[1]	0mM	#0261	1	1	1	0.5	0	3.5	1.08621
Gr66a>DmA1C;TrpA1[1]	0mM	#0262	0.5	0	0	0	0	0.5	0.155172
Gr66a>DmA1C;TrpA1[1]	0mM	#0263	1	1	1	1	1	5	1.55172
Gr66a>DmA1C;TrpA1[1]	0mM	#0264	1	1	1	1	1	5	1.55172
Gr66a>DmA1C;TrpA1[1]	0mM	#0265	0	0	0	0	0	0	0
Gr66a>DmA1C;TrpA1[1]	0mM	#0266	1	1	0	0	0	2	0.62069
Gr66a>DmA1C;TrpA1[1]	0mM	#0267	1	1	1	1	1	5	1.55172
Gr66a>DmA1C;TrpA1[1]	0mM	#0268	1	1	1	0	0	3	0.931034
Gr66a>DmA1C;TrpA1[1]	0mM	#0269	1	1	1	1	0	4	1.24138
Gr66a>DmA1C;TrpA1[1]	0mM	#0270	1	1	1	0	0	3	0.931034
Gr66a>DmA1C;TrpA1[1]	0mM	#0271	1	1	1	1	0	4	1.24138
Gr66a>DmA1C;TrpA1[1]	0mM	#0272	0	0	0	0	0	0	0
Gr66a>DmA1C;TrpA1[1]	0mM	#0273	1	1	0	0	0	2	0.62069
Gr66a>DmA1C;TrpA1[1]	5mM	#0274	0	1	0	0	0	1	0.310345
Gr66a>DmA1C;TrpA1[1]	5mM	#0275	1	0	0	1	0	2	0.62069
Gr66a>DmA1C;TrpA1[1]	5mM	#0276	1	1	0	0	0	2	0.62069
Gr66a>DmA1C;TrpA1[1]	5mM	#0277	0	0	0	0	0	0	0
Gr66a>DmA1C;TrpA1[1]	5mM	#0278	0.5	1	0	0	0	1.5	0.465517
Gr66a>DmA1C;TrpA1[1]	5mM	#0279	1	1	1	1	1	5	1.55172
Gr66a>DmA1C;TrpA1[1]	5mM	#0280	0	0	0	0	0	0	0
Gr66a>DmA1C;TrpA1[1]	5mM	#0281	1	0	0	0	0	1	0.310345
Gr66a>DmA1C;TrpA1[1]	5mM	#0282	0.5	0.5	0	0	0.5	1.5	0.465517
Gr66a>DmA1C;TrpA1[1]	5mM	#0283	1	1	1	0	0	3	0.931034
Gr66a>DmA1C;TrpA1[1]	5mM	#0284	1	1	1	0	0.5	3.5	1.08621
Gr66a>DmA1C;TrpA1[1]	5mM	#0285	1	0	0	0	0	1	0.310345
Gr66a>DmA1C;TrpA1[1]	5mM	#0286	0	1	1	0	0	2	0.62069
Gr66a>DmA1C;TrpA1[1]	5mM	#0287	1	0	0	0	0	1	0.310345
Gr66a>DmA1C;TrpA1[1]	5mM	#0288	0	0	0	0	1	1	0.310345
Gr66a>DmA1C;TrpA1[1]	5mM	#0289	0	0	0	0	0	0	0
Gr66a>DmA1C;TrpA1[1]	5mM	#0290	1	0	1	0	0	2	0.62069
Gr66a>DmA1C;TrpA1[1]	5mM	#0291	1	1	0	0	1	3	0.931034
Gr66a>DmA1C;TrpA1[1]	5mM	#0292	0	0	0	0	0	0	0
Gr66a>DmA1C;TrpA1[1]	5mM	#0293	1	0	0	0	0	1	0.310345
Gr66a>DmA1C;TrpA1[1]	5mM	#0294	1	0.5	0	0	0	1.5	0.465517
Gr66a>DmA1C;TrpA1[1]	5mM	#0295	1	1	1	1	1	5	1.55172
Gr66a>DmA1C;TrpA1[1]	5mM	#0296	1	1	1	1	1	5	1.55172
Gr66a>DmA1C;TrpA1[1]	5mM	#0297	1	1	0	0	0	2	0.62069
Gr66a>DmA1C;TrpA1[1]	5mM	#0298	0	0	0	0	0	0	0
Gr66a>DmA1C;TrpA1[1]	5mM	#0299	1	1	0	0.5	1	3.5	1.08621
Gr66a>DmA1C;TrpA1[1]	5mM	#0300	1	1	0	1	0	3	0.931034
Gr66a>DmA1C;TrpA1[1]	5mM	#0301	1	0	1	1	0.5	3.5	1.08621
Gr66a>DmA1C;TrpA1[1]	5mM	#0302	1	1	1	0	0	3	0.931034
Gr66a>DmA1C;TrpA1[1]	10mM	#0303	1	0	0	0	0	1	0.310345
Gr66a>DmA1C;TrpA1[1]	10mM	#0304	0	0	0	0	0	0	0
Gr66a>DmA1C;TrpA1[1]	10mM	#0305	0.5	0	0	0	0	0.5	0.155172
Gr66a>DmA1C;TrpA1[1]	10mM	#0306	0	0	0	0	0	0	0
Gr66a>DmA1C;TrpA1[1]	10mM	#0307	1	0	0	0	0	1	0.310345
Gr66a>DmA1C;TrpA1[1]	10mM	#0308	0	0	0	0	0	0	0
Gr66a>DmA1C;TrpA1[1]	10mM	#0309	1	0	0	0	0	1	0.310345
Gr66a>DmA1C;TrpA1[1]	10mM	#0310	0	0	0	0	0	0	0
Gr66a>DmA1C;TrpA1[1]	10mM	#0311	0.5	0	0	0	0	0.5	0.155172
Gr66a>DmA1C;TrpA1[1]	10mM	#0312	1	1	1	0	0	3	0.931034
Gr66a>DmA1C;TrpA1[1]	10mM	#0313	0	0	0	0	0	0	0
Gr66a>DmA1C;TrpA1[1]	10mM	#0314	1	1	0	0	0	2	0.62069
Gr66a>DmA1C;TrpA1[1]	10mM	#0315	1	1	1	1	0	4	1.24138
Gr66a>DmA1C;TrpA1[1]	10mM	#0316	1	0	0	0	0	1	0.310345
Gr66a>DmA1C;TrpA1[1]	10mM	#0317	1	1	0	0	0	2	0.62069
Gr66a>DmA1C;TrpA1[1]	10mM	#0318	1	1	0	0	0	2	0.62069
Gr66a>DmA1C;TrpA1[1]	10mM	#0319	1	0	0	0	0	1	0.310345
Gr66a>DmA1C;TrpA1[1]	10mM	#0320	1	1	1	0	0	3	0.931034
Gr66a>DmA1C;TrpA1[1]	10mM	#0321	1	1	1	1	1	5	1.55172
Gr66a>DmA1C;TrpA1[1]	10mM	#0322	1	0	0	0	0	1	0.310345
Gr66a>DmA1C;TrpA1[1]	10mM	#0323	1	1	0.5	0	0	2.5	0.775862
Gr66a>DmA1C;TrpA1[1]	10mM	#0324	0	0	0	1	0	1	0.310345
Gr66a>DmA1C;TrpA1[1]	10mM	#0325	0.5	0.5	0	0	0.5	1.5	0.465517
Gr66a>DmA1C;TrpA1[1]	10mM	#0326	0	0	0	0	0	0	0
Gr66a>DmA1C;TrpA1[1]	10mM	#0327	1	0.5	0.5	0	0	2	0.62069
Gr66a>DmA1C;TrpA1[1]	10mM	#0328	1	0.5	1	0	0	2.5	0.775862
Gr66a>DmA1C;TrpA1[1]	10mM	#0329	0	0	0	0	0	0	0
Gr66a>DmA1C;TrpA1[1]	10mM	#0330	1	1	0	0	0.5	2.5	0.775862
Gr66a>DmA1C;TrpA1[1]	10mM	#0331	1	0.5	0.5	0	0	2	0.62069
Gr66a>DmA1C;TrpA1[1]	10mM	#0332	0	0	0	0	0	0	0
Gr66a>DmA1C;TrpA1[1]	10mM	#0333	1	1	0	0	0	2	0.62069
Gr66a>DmA1C;TrpA1[1]	10mM	#0334	0	0	0	0	0	0	0
Gr66a>DmA1C;TrpA1[1]	10mM	#0335	1	0	0	0	0	1	0.310345
UAS-SpA1CL/+;TrpA1[1]	0mM	#0336	0	1	0	0	0	1	0.236559
UAS-SpA1CL/+;TrpA1[1]	0mM	#0337	1	1	1	1	1	5	1.1828
UAS-SpA1CL/+;TrpA1[1]	0mM	#0338	1	1	1	1	1	5	1.1828
UAS-SpA1CL/+;TrpA1[1]	0mM	#0339	1	1	1	1	1	5	1.1828
UAS-SpA1CL/+;TrpA1[1]	0mM	#0340	1	1	1	1	1	5	1.1828
UAS-SpA1CL/+;TrpA1[1]	0mM	#0341	1	1	1	1	1	5	1.1828
UAS-SpA1CL/+;TrpA1[1]	0mM	#0342	1	1	1	1	1	5	1.1828
UAS-SpA1CL/+;TrpA1[1]	0mM	#0343	1	1	1	0	0	3	0.709677
UAS-SpA1CL/+;TrpA1[1]	0mM	#0344	1	1	1	1	1	5	1.1828
UAS-SpA1CL/+;TrpA1[1]	0mM	#0345	1	1	1	1	1	5	1.1828
UAS-SpA1CL/+;TrpA1[1]	0mM	#0346	1	1	1	1	1	5	1.1828
UAS-SpA1CL/+;TrpA1[1]	0mM	#0347	1	1	1	1	1	5	1.1828
UAS-SpA1CL/+;TrpA1[1]	0mM	#0348	1	1	1	1	1	5	1.1828
UAS-SpA1CL/+;TrpA1[1]	0mM	#0349	1	1	1	1	1	5	1.1828
UAS-SpA1CL/+;TrpA1[1]	0mM	#0350	1	1	1	1	1	5	1.1828
UAS-SpA1CL/+;TrpA1[1]	0mM	#0351	1	1	1	1	0	4	0.946237
UAS-SpA1CL/+;TrpA1[1]	0mM	#0352	1	1	1	1	1	5	1.1828
UAS-SpA1CL/+;TrpA1[1]	0mM	#0353	1	1	1	1	1	5	1.1828
UAS-SpA1CL/+;TrpA1[1]	0mM	#0354	1	1	1	1	1	5	1.1828
UAS-SpA1CL/+;TrpA1[1]	0mM	#0355	1	1	1	1	0.5	4.5	1.06452
UAS-SpA1CL/+;TrpA1[1]	0mM	#0356	1	1	1	1	1	5	1.1828
UAS-SpA1CL/+;TrpA1[1]	0mM	#0357	1	1	1	1	1	5	1.1828
UAS-SpA1CL/+;TrpA1[1]	0mM	#0358	1	1	1	1	1	5	1.1828
UAS-SpA1CL/+;TrpA1[1]	0mM	#0359	0	0	0	0	0	0	0
UAS-SpA1CL/+;TrpA1[1]	0mM	#0360	1	1	1	1	1	5	1.1828
UAS-SpA1CL/+;TrpA1[1]	0mM	#0361	0	0	0	0	1	1	0.236559
UAS-SpA1CL/+;TrpA1[1]	0mM	#0362	1	1	1	1	0	4	0.946237
UAS-SpA1CL/+;TrpA1[1]	0mM	#0363	1	0	1	0	0	2	0.473118
UAS-SpA1CL/+;TrpA1[1]	0mM	#0364	0	0	0	0	0	0	0
UAS-SpA1CL/+;TrpA1[1]	0mM	#0365	1	1	1	1	1	5	1.1828
UAS-SpA1CL/+;TrpA1[1]	0mM	#0366	1	1	1	1	1	5	1.1828
UAS-SpA1CL/+;TrpA1[1]	0mM	#0367	1	1	1	1	1	5	1.1828
UAS-SpA1CL/+;TrpA1[1]	0mM	#0368	1	1	1	1	1	5	1.1828
UAS-SpA1CL/+;TrpA1[1]	5mM	#0369	1	1	1	1	1	5	1.1828
UAS-SpA1CL/+;TrpA1[1]	5mM	#0370	1	1	1	1	1	5	1.1828
UAS-SpA1CL/+;TrpA1[1]	5mM	#0371	1	1	1	1	1	5	1.1828
UAS-SpA1CL/+;TrpA1[1]	5mM	#0372	0	0	0	0	0	0	0
UAS-SpA1CL/+;TrpA1[1]	5mM	#0373	1	1	1	1	0	4	0.946237
UAS-SpA1CL/+;TrpA1[1]	5mM	#0374	1	1	1	1	1	5	1.1828
UAS-SpA1CL/+;TrpA1[1]	5mM	#0375	1	1	1	1	0	4	0.946237
UAS-SpA1CL/+;TrpA1[1]	5mM	#0376	1	1	1	1	0.5	4.5	1.06452
UAS-SpA1CL/+;TrpA1[1]	5mM	#0377	1	1	1	0.5	0	3.5	0.827957
UAS-SpA1CL/+;TrpA1[1]	5mM	#0378	1	1	1	1	0.5	4.5	1.06452
UAS-SpA1CL/+;TrpA1[1]	5mM	#0379	1	1	1	0.5	1	4.5	1.06452
UAS-SpA1CL/+;TrpA1[1]	5mM	#0380	1	0	0.5	0	1	2.5	0.591398
UAS-SpA1CL/+;TrpA1[1]	5mM	#0381	1	1	1	1	1	5	1.1828
UAS-SpA1CL/+;TrpA1[1]	5mM	#0382	1	1	0	0	0	2	0.473118
UAS-SpA1CL/+;TrpA1[1]	5mM	#0383	1	1	1	1	1	5	1.1828
UAS-SpA1CL/+;TrpA1[1]	5mM	#0384	1	1	1	1	1	5	1.1828
UAS-SpA1CL/+;TrpA1[1]	5mM	#0385	1	0	0	0	0	1	0.236559
UAS-SpA1CL/+;TrpA1[1]	5mM	#0386	1	1	1	1	1	5	1.1828
UAS-SpA1CL/+;TrpA1[1]	5mM	#0387	1	1	1	1	0.5	4.5	1.06452
UAS-SpA1CL/+;TrpA1[1]	5mM	#0388	1	1	1	1	1	5	1.1828
UAS-SpA1CL/+;TrpA1[1]	5mM	#0389	1	1	1	1	1	5	1.1828
UAS-SpA1CL/+;TrpA1[1]	5mM	#0390	1	1	0	0	0	2	0.473118
UAS-SpA1CL/+;TrpA1[1]	10mM	#0391	0	0	0	0	0	0	0
UAS-SpA1CL/+;TrpA1[1]	10mM	#0392	1	0.5	0	0	0	1.5	0.354839
UAS-SpA1CL/+;TrpA1[1]	10mM	#0393	1	1	1	1	1	5	1.1828
UAS-SpA1CL/+;TrpA1[1]	10mM	#0394	1	1	1	1	0.5	4.5	1.06452
UAS-SpA1CL/+;TrpA1[1]	10mM	#0395	1	0	0	0	0	1	0.236559
UAS-SpA1CL/+;TrpA1[1]	10mM	#0396	1	0	0	0	0.5	1.5	0.354839
UAS-SpA1CL/+;TrpA1[1]	10mM	#0397	1	1	0	0	0	2	0.473118
UAS-SpA1CL/+;TrpA1[1]	10mM	#0398	1	0.5	0	0	0	1.5	0.354839
UAS-SpA1CL/+;TrpA1[1]	10mM	#0399	1	1	0	0	0	2	0.473118
UAS-SpA1CL/+;TrpA1[1]	10mM	#0400	1	1	0	0	0	2	0.473118
UAS-SpA1CL/+;TrpA1[1]	10mM	#0401	0	0	0	0	0	0	0
UAS-SpA1CL/+;TrpA1[1]	10mM	#0402	1	1	1	1	0	4	0.946237
UAS-SpA1CL/+;TrpA1[1]	10mM	#0403	1	1	0	0	0	2	0.473118
UAS-SpA1CL/+;TrpA1[1]	10mM	#0404	1	0.5	0	0	0.5	2	0.473118
UAS-SpA1CL/+;TrpA1[1]	10mM	#0405	1	1	1	0	0	3	0.709677
UAS-SpA1CL/+;TrpA1[1]	10mM	#0406	1	1	0.5	0	0	2.5	0.591398
UAS-SpA1CL/+;TrpA1[1]	10mM	#0407	1	1	1	1	0	4	0.946237
UAS-SpA1CL/+;TrpA1[1]	10mM	#0408	1	1	1	0.5	0	3.5	0.827957
UAS-SpA1CL/+;TrpA1[1]	10mM	#0409	1	1	1	1	1	5	1.1828
UAS-SpA1CL/+;TrpA1[1]	10mM	#0410	1	1	0.5	0	0	2.5	0.591398
UAS-SpA1CL/+;TrpA1[1]	10mM	#0411	1	1	0	0	0	2	0.473118
UAS-SpA1CL/+;TrpA1[1]	10mM	#0412	1	1	1	1	1	5	1.1828
UAS-SpA1CL/+;TrpA1[1]	10mM	#0413	1	0	0	0	0	1	0.236559
UAS-SpA1CL/+;TrpA1[1]	10mM	#0414	1	0.5	1	0	0	2.5	0.591398
UAS-SpA1CL/+;TrpA1[1]	10mM	#0415	0	0	0	0.5	0	0.5	0.11828
UAS-SpA1CL/+;TrpA1[1]	10mM	#0416	1	0	0	0	0.5	1.5	0.354839
UAS-SpA1CL/+;TrpA1[1]	10mM	#0417	1	0	0	0	0	1	0.236559
UAS-SpA1CL/+;TrpA1[1]	10mM	#0418	1	0	0	0	0	1	0.236559
UAS-SpA1CL/+;TrpA1[1]	10mM	#0419	1	0.5	0	0	0	1.5	0.354839
UAS-SpA1CL/+;TrpA1[1]	10mM	#0420	1	1	0	0	0	2	0.473118
UAS-SpA1CL/+;TrpA1[1]	10mM	#0421	0	1	0	0	0	1	0.236559
UAS-SpA1CL/+;TrpA1[1]	10mM	#0422	1	1	1	1	1	5	1.1828
UAS-SpA1CL/+;TrpA1[1]	10mM	#0423	1	1	1	1	1	5	1.1828
UAS-SpA1CL/+;TrpA1[1]	10mM	#0424	1	1	1	1	1	5	1.1828
Gr66a>SpA1CL;TrpA1[1]	0mM	#0425	1	0	0	0	0	1	0.233577
Gr66a>SpA1CL;TrpA1[1]	0mM	#0426	1	1	1	0	0	3	0.70073
Gr66a>SpA1CL;TrpA1[1]	0mM	#0427	1	1	0	0	0	2	0.467153
Gr66a>SpA1CL;TrpA1[1]	0mM	#0428	1	1	1	1	1	5	1.16788
Gr66a>SpA1CL;TrpA1[1]	0mM	#0429	1	1	1	1	0	4	0.934307
Gr66a>SpA1CL;TrpA1[1]	0mM	#0430	1	1	0	0	0	2	0.467153
Gr66a>SpA1CL;TrpA1[1]	0mM	#0431	1	1	1	1	1	5	1.16788
Gr66a>SpA1CL;TrpA1[1]	0mM	#0432	1	1	1	1	1	5	1.16788
Gr66a>SpA1CL;TrpA1[1]	0mM	#0433	1	1	1	1	1	5	1.16788
Gr66a>SpA1CL;TrpA1[1]	0mM	#0434	1	1	1	1	1	5	1.16788
Gr66a>SpA1CL;TrpA1[1]	0mM	#0435	1	1	1	1	1	5	1.16788
Gr66a>SpA1CL;TrpA1[1]	0mM	#0436	1	1	1	1	0	4	0.934307
Gr66a>SpA1CL;TrpA1[1]	0mM	#0437	1	1	1	1	1	5	1.16788
Gr66a>SpA1CL;TrpA1[1]	0mM	#0438	0	1	1	1	1	4	0.934307
Gr66a>SpA1CL;TrpA1[1]	0mM	#0439	1	1	1	1	1	5	1.16788
Gr66a>SpA1CL;TrpA1[1]	0mM	#0440	1	1	1	1	1	5	1.16788
Gr66a>SpA1CL;TrpA1[1]	0mM	#0441	1	1	1	1	1	5	1.16788
Gr66a>SpA1CL;TrpA1[1]	0mM	#0442	1	1	1	1	1	5	1.16788
Gr66a>SpA1CL;TrpA1[1]	0mM	#0443	1	0	1	0	1	3	0.70073
Gr66a>SpA1CL;TrpA1[1]	0mM	#0444	1	1	1	1	1	5	1.16788
Gr66a>SpA1CL;TrpA1[1]	0mM	#0445	1	1	1	1	1	5	1.16788
Gr66a>SpA1CL;TrpA1[1]	0mM	#0446	1	0	1	1	0	3	0.70073
Gr66a>SpA1CL;TrpA1[1]	0mM	#0447	1	1	1	1	1	5	1.16788
Gr66a>SpA1CL;TrpA1[1]	0mM	#0448	1	1	1	1	1	5	1.16788
Gr66a>SpA1CL;TrpA1[1]	0mM	#0449	1	1	1	1	1	5	1.16788
Gr66a>SpA1CL;TrpA1[1]	0mM	#0450	1	1	1	1	1	5	1.16788
Gr66a>SpA1CL;TrpA1[1]	0mM	#0451	1	1	1	1	0	4	0.934307
Gr66a>SpA1CL;TrpA1[1]	0mM	#0452	1	1	1	1	1	5	1.16788
Gr66a>SpA1CL;TrpA1[1]	0mM	#0453	1	1	1	0	1	4	0.934307
Gr66a>SpA1CL;TrpA1[1]	0mM	#0454	1	1	1	1	1	5	1.16788
Gr66a>SpA1CL;TrpA1[1]	0mM	#0455	1	1	1	1	0	4	0.934307
Gr66a>SpA1CL;TrpA1[1]	0mM	#0456	1	1	1	1	0	4	0.934307
Gr66a>SpA1CL;TrpA1[1]	5mM	#0457	1	1	1	0	0	3	0.70073
Gr66a>SpA1CL;TrpA1[1]	5mM	#0458	1	1	1	0	0	3	0.70073
Gr66a>SpA1CL;TrpA1[1]	5mM	#0459	1	1	1	1	1	5	1.16788
Gr66a>SpA1CL;TrpA1[1]	5mM	#0460	1	1	1	0	0	3	0.70073
Gr66a>SpA1CL;TrpA1[1]	5mM	#0461	1	1	0	1	0	3	0.70073
Gr66a>SpA1CL;TrpA1[1]	5mM	#0462	1	1	1	0	0	3	0.70073
Gr66a>SpA1CL;TrpA1[1]	5mM	#0463	1	1	1	1	0	4	0.934307
Gr66a>SpA1CL;TrpA1[1]	5mM	#0464	1	1	0	0	0.5	2.5	0.583942
Gr66a>SpA1CL;TrpA1[1]	5mM	#0465	1	1	1	0	0	3	0.70073
Gr66a>SpA1CL;TrpA1[1]	5mM	#0466	1	1	0	1	0.5	3.5	0.817518
Gr66a>SpA1CL;TrpA1[1]	5mM	#0467	1	1	1	0.5	0	3.5	0.817518
Gr66a>SpA1CL;TrpA1[1]	5mM	#0468	1	1	1	0	1	4	0.934307
Gr66a>SpA1CL;TrpA1[1]	5mM	#0469	1	1	1	0	0	3	0.70073
Gr66a>SpA1CL;TrpA1[1]	5mM	#0470	1	1	1	0.5	0.5	4	0.934307
Gr66a>SpA1CL;TrpA1[1]	5mM	#0471	1	1	0	0	0	2	0.467153
Gr66a>SpA1CL;TrpA1[1]	5mM	#0472	1	1	1	0	0	3	0.70073
Gr66a>SpA1CL;TrpA1[1]	5mM	#0473	1	1	0	0.5	0	2.5	0.583942
Gr66a>SpA1CL;TrpA1[1]	5mM	#0474	1	1	1	1	1	5	1.16788
Gr66a>SpA1CL;TrpA1[1]	5mM	#0475	1	1	1	0.5	0	3.5	0.817518
Gr66a>SpA1CL;TrpA1[1]	5mM	#0476	1	1	1	0	0	3	0.70073
Gr66a>SpA1CL;TrpA1[1]	5mM	#0477	1	1	1	1	1	5	1.16788
Gr66a>SpA1CL;TrpA1[1]	5mM	#0478	1	0	0	0	0	1	0.233577
Gr66a>SpA1CL;TrpA1[1]	10mM	#0479	1	0.5	0	0	0	1.5	0.350365
Gr66a>SpA1CL;TrpA1[1]	10mM	#0480	0	0	0	0	0	0	0
Gr66a>SpA1CL;TrpA1[1]	10mM	#0481	1	0	0.5	0	0	1.5	0.350365
Gr66a>SpA1CL;TrpA1[1]	10mM	#0482	1	1	1	0.5	0	3.5	0.817518
Gr66a>SpA1CL;TrpA1[1]	10mM	#0483	1	0	0	0	0	1	0.233577
Gr66a>SpA1CL;TrpA1[1]	10mM	#0484	1	0.5	1	1	0.5	4	0.934307
Gr66a>SpA1CL;TrpA1[1]	10mM	#0485	1	0.5	0.5	0.5	0	2.5	0.583942
Gr66a>SpA1CL;TrpA1[1]	10mM	#0486	0	0	0	0	0	0	0
Gr66a>SpA1CL;TrpA1[1]	10mM	#0487	1	0	0	0	0	1	0.233577
Gr66a>SpA1CL;TrpA1[1]	10mM	#0488	1	0	0	0	0	1	0.233577
Gr66a>SpA1CL;TrpA1[1]	10mM	#0489	1	0	0	0	0	1	0.233577
Gr66a>SpA1CL;TrpA1[1]	10mM	#0490	0.5	0	1	0	0	1.5	0.350365
Gr66a>SpA1CL;TrpA1[1]	10mM	#0491	0.5	1	0.5	0.5	0	2.5	0.583942
Gr66a>SpA1CL;TrpA1[1]	10mM	#0492	0	0.5	0	0	0	0.5	0.116788
Gr66a>SpA1CL;TrpA1[1]	10mM	#0493	1	0	0	0	0	1	0.233577
Gr66a>SpA1CL;TrpA1[1]	10mM	#0494	1	1	0	0	0	2	0.467153
Gr66a>SpA1CL;TrpA1[1]	10mM	#0495	0.5	0	0	0	0	0.5	0.116788
Gr66a>SpA1CL;TrpA1[1]	10mM	#0496	1	1	1	1	1	5	1.16788
Gr66a>SpA1CL;TrpA1[1]	10mM	#0497	1	0	0	0	0	1	0.233577
Gr66a>SpA1CL;TrpA1[1]	10mM	#0498	0.5	0	0	0	0	0.5	0.116788
Gr66a>SpA1CL;TrpA1[1]	10mM	#0499	1	0.5	0	0	0	1.5	0.350365
Gr66a>SpA1CL;TrpA1[1]	10mM	#0500	1	1	0	0	0	2	0.467153
Gr66a>SpA1CL;TrpA1[1]	10mM	#0501	1	0.5	0	0	0	1.5	0.350365
Gr66a>SpA1CL;TrpA1[1]	10mM	#0502	0.5	0	0	0	0	0.5	0.116788
Gr66a>SpA1CL;TrpA1[1]	10mM	#0503	0.5	0.5	0	0	0	1	0.233577
Gr66a>SpA1CL;TrpA1[1]	10mM	#0504	0.5	0	0	0	0	0.5	0.116788
Gr66a>SpA1CL;TrpA1[1]	10mM	#0505	1	0	0	0	0	1	0.233577
Gr66a>SpA1CL;TrpA1[1]	10mM	#0506	0	0	0	0	0	0	0
UAS-SfA1CL/+;TrpA1[1]	0mM	#0507	1	1	1	1	1	5	1.08753
UAS-SfA1CL/+;TrpA1[1]	0mM	#0508	1	1	1	1	1	5	1.08753
UAS-SfA1CL/+;TrpA1[1]	0mM	#0509	1	1	1	1	1	5	1.08753
UAS-SfA1CL/+;TrpA1[1]	0mM	#0510	1	1	1	1	1	5	1.08753
UAS-SfA1CL/+;TrpA1[1]	0mM	#0511	1	1	1	1	1	5	1.08753
UAS-SfA1CL/+;TrpA1[1]	0mM	#0512	1	1	1	1	1	5	1.08753
UAS-SfA1CL/+;TrpA1[1]	0mM	#0513	1	1	1	1	1	5	1.08753
UAS-SfA1CL/+;TrpA1[1]	0mM	#0514	1	1	1	1	1	5	1.08753
UAS-SfA1CL/+;TrpA1[1]	0mM	#0515	1	1	1	1	1	5	1.08753
UAS-SfA1CL/+;TrpA1[1]	0mM	#0516	1	1	1	1	1	5	1.08753
UAS-SfA1CL/+;TrpA1[1]	0mM	#0517	1	1	1	1	1	5	1.08753
UAS-SfA1CL/+;TrpA1[1]	0mM	#0518	1	1	1	1	1	5	1.08753
UAS-SfA1CL/+;TrpA1[1]	0mM	#0519	1	0	0	0	0	1	0.217507
UAS-SfA1CL/+;TrpA1[1]	0mM	#0520	1	1	1	1	1	5	1.08753
UAS-SfA1CL/+;TrpA1[1]	0mM	#0521	1	1	1	0	0.5	3.5	0.761273
UAS-SfA1CL/+;TrpA1[1]	0mM	#0522	1	1	1	1	1	5	1.08753
UAS-SfA1CL/+;TrpA1[1]	0mM	#0523	1	1	1	1	1	5	1.08753
UAS-SfA1CL/+;TrpA1[1]	0mM	#0524	1	1	1	0	0	3	0.65252
UAS-SfA1CL/+;TrpA1[1]	0mM	#0525	1	1	1	0	1	4	0.870027
UAS-SfA1CL/+;TrpA1[1]	0mM	#0526	1	1	1	1	0	4	0.870027
UAS-SfA1CL/+;TrpA1[1]	0mM	#0527	1	1	1	1	1	5	1.08753
UAS-SfA1CL/+;TrpA1[1]	0mM	#0528	1	1	1	1	1	5	1.08753
UAS-SfA1CL/+;TrpA1[1]	0mM	#0529	1	1	1	1	1	5	1.08753
UAS-SfA1CL/+;TrpA1[1]	0mM	#0530	1	1	1	1	1	5	1.08753
UAS-SfA1CL/+;TrpA1[1]	0mM	#0531	1	1	1	1	1	5	1.08753
UAS-SfA1CL/+;TrpA1[1]	0mM	#0532	1	1	1	1	1	5	1.08753
UAS-SfA1CL/+;TrpA1[1]	0mM	#0533	1	1	1	1	1	5	1.08753
UAS-SfA1CL/+;TrpA1[1]	0mM	#0534	1	1	0	0	0	2	0.435013
UAS-SfA1CL/+;TrpA1[1]	0mM	#0535	1	1	1	1	1	5	1.08753
UAS-SfA1CL/+;TrpA1[1]	0mM	#0536	1	1	1	1	1	5	1.08753
UAS-SfA1CL/+;TrpA1[1]	0mM	#0537	1	1	1	1	1	5	1.08753
UAS-SfA1CL/+;TrpA1[1]	0mM	#0538	1	1	1	1	1	5	1.08753
UAS-SfA1CL/+;TrpA1[1]	0mM	#0539	1	1	0	1	1	4	0.870027
UAS-SfA1CL/+;TrpA1[1]	0mM	#0540	1	1	1	1	1	5	1.08753
UAS-SfA1CL/+;TrpA1[1]	0mM	#0541	1	1	1	1	1	5	1.08753
UAS-SfA1CL/+;TrpA1[1]	0mM	#0542	1	1	1	1	1	5	1.08753
UAS-SfA1CL/+;TrpA1[1]	0mM	#0543	1	1	1	1	1	5	1.08753
UAS-SfA1CL/+;TrpA1[1]	0mM	#0544	1	1	1	1	1	5	1.08753
UAS-SfA1CL/+;TrpA1[1]	0mM	#0545	1	1	1	1	1	5	1.08753
UAS-SfA1CL/+;TrpA1[1]	0mM	#0546	1	1	0	1	1	4	0.870027
UAS-SfA1CL/+;TrpA1[1]	0mM	#0547	1	0	1	1	0	3	0.65252
UAS-SfA1CL/+;TrpA1[1]	5mM	#0548	1	1	1	0	1	4	0.870027
UAS-SfA1CL/+;TrpA1[1]	5mM	#0549	1	1	1	1	1	5	1.08753
UAS-SfA1CL/+;TrpA1[1]	5mM	#0550	1	1	1	1	1	5	1.08753
UAS-SfA1CL/+;TrpA1[1]	5mM	#0551	1	1	1	1	1	5	1.08753
UAS-SfA1CL/+;TrpA1[1]	5mM	#0552	1	1	1	0	0	3	0.65252
UAS-SfA1CL/+;TrpA1[1]	5mM	#0553	1	1	1	1	0	4	0.870027
UAS-SfA1CL/+;TrpA1[1]	5mM	#0554	1	1	1	1	1	5	1.08753
UAS-SfA1CL/+;TrpA1[1]	5mM	#0555	1	1	1	1	1	5	1.08753
UAS-SfA1CL/+;TrpA1[1]	5mM	#0556	1	1	1	1	1	5	1.08753
UAS-SfA1CL/+;TrpA1[1]	5mM	#0557	1	1	0	0	0	2	0.435013
UAS-SfA1CL/+;TrpA1[1]	5mM	#0558	1	1	1	1	1	5	1.08753
UAS-SfA1CL/+;TrpA1[1]	5mM	#0559	1	1	1	1	1	5	1.08753
UAS-SfA1CL/+;TrpA1[1]	5mM	#0560	1	1	1	1	1	5	1.08753
UAS-SfA1CL/+;TrpA1[1]	5mM	#0561	1	1	1	1	1	5	1.08753
UAS-SfA1CL/+;TrpA1[1]	5mM	#0562	1	1	1	1	1	5	1.08753
UAS-SfA1CL/+;TrpA1[1]	5mM	#0563	1	1	1	1	1	5	1.08753
UAS-SfA1CL/+;TrpA1[1]	5mM	#0564	1	1	1	1	1	5	1.08753
UAS-SfA1CL/+;TrpA1[1]	5mM	#0565	1	1	1	1	1	5	1.08753
UAS-SfA1CL/+;TrpA1[1]	5mM	#0566	1	1	1	1	1	5	1.08753
UAS-SfA1CL/+;TrpA1[1]	5mM	#0567	1	1	1	1	1	5	1.08753
UAS-SfA1CL/+;TrpA1[1]	5mM	#0568	1	1	1	1	1	5	1.08753
UAS-SfA1CL/+;TrpA1[1]	5mM	#0569	0	0	0	0	0	0	0
UAS-SfA1CL/+;TrpA1[1]	5mM	#0570	1	1	1	1	1	5	1.08753
UAS-SfA1CL/+;TrpA1[1]	5mM	#0571	1	1	1	1	0	4	0.870027
UAS-SfA1CL/+;TrpA1[1]	5mM	#0572	1	0	0	0	0	1	0.217507
UAS-SfA1CL/+;TrpA1[1]	5mM	#0573	1	1	1	1	0	4	0.870027
UAS-SfA1CL/+;TrpA1[1]	5mM	#0574	1	0	0	0	0	1	0.217507
UAS-SfA1CL/+;TrpA1[1]	5mM	#0575	0	1	1	0	0	2	0.435013
UAS-SfA1CL/+;TrpA1[1]	5mM	#0576	1	1	1	1	0.5	4.5	0.97878
UAS-SfA1CL/+;TrpA1[1]	5mM	#0577	1	1	1	1	0	4	0.870027
UAS-SfA1CL/+;TrpA1[1]	5mM	#0578	1	1	1	1	0	4	0.870027
UAS-SfA1CL/+;TrpA1[1]	5mM	#0579	1	1	1	1	1	5	1.08753
UAS-SfA1CL/+;TrpA1[1]	10mM	#0580	1	0	0	0	0	1	0.217507
UAS-SfA1CL/+;TrpA1[1]	10mM	#0581	1	1	1	1	1	5	1.08753
UAS-SfA1CL/+;TrpA1[1]	10mM	#0582	1	0	0	0	0	1	0.217507
UAS-SfA1CL/+;TrpA1[1]	10mM	#0583	1	1	0	1	0	3	0.65252
UAS-SfA1CL/+;TrpA1[1]	10mM	#0584	1	1	1	1	1	5	1.08753
UAS-SfA1CL/+;TrpA1[1]	10mM	#0585	1	1	1	1	1	5	1.08753
UAS-SfA1CL/+;TrpA1[1]	10mM	#0586	1	1	1	0	0	3	0.65252
UAS-SfA1CL/+;TrpA1[1]	10mM	#0587	1	1	1	1	0	4	0.870027
UAS-SfA1CL/+;TrpA1[1]	10mM	#0588	1	1	0	1	0	3	0.65252
UAS-SfA1CL/+;TrpA1[1]	10mM	#0589	0	0	0	0	0	0	0
UAS-SfA1CL/+;TrpA1[1]	10mM	#0590	1	0	1	0	0	2	0.435013
UAS-SfA1CL/+;TrpA1[1]	10mM	#0591	1	1	1	0	1	4	0.870027
UAS-SfA1CL/+;TrpA1[1]	10mM	#0592	1	1	0.5	0	0	2.5	0.543767
UAS-SfA1CL/+;TrpA1[1]	10mM	#0593	1	1	1	0	0	3	0.65252
UAS-SfA1CL/+;TrpA1[1]	10mM	#0594	1	1	1	0.5	1	4.5	0.97878
UAS-SfA1CL/+;TrpA1[1]	10mM	#0595	1	0	0	0	0.5	1.5	0.32626
UAS-SfA1CL/+;TrpA1[1]	10mM	#0596	1	1	1	0	0	3	0.65252
UAS-SfA1CL/+;TrpA1[1]	10mM	#0597	1	1	0	0	0.5	2.5	0.543767
UAS-SfA1CL/+;TrpA1[1]	10mM	#0598	1	1	1	1	0.5	4.5	0.97878
UAS-SfA1CL/+;TrpA1[1]	10mM	#0599	1	0	0	0	0	1	0.217507
UAS-SfA1CL/+;TrpA1[1]	10mM	#0600	1	1	0	1	0	3	0.65252
UAS-SfA1CL/+;TrpA1[1]	10mM	#0601	1	1	0.5	0	0	2.5	0.543767
UAS-SfA1CL/+;TrpA1[1]	10mM	#0602	1	1	1	1	1	5	1.08753
UAS-SfA1CL/+;TrpA1[1]	10mM	#0603	1	1	1	1	1	5	1.08753
UAS-SfA1CL/+;TrpA1[1]	10mM	#0604	1	1	1	1	0	4	0.870027
UAS-SfA1CL/+;TrpA1[1]	10mM	#0605	1	1	1	1	0.5	4.5	0.97878
UAS-SfA1CL/+;TrpA1[1]	10mM	#0606	1	1	1	1	1	5	1.08753
UAS-SfA1CL/+;TrpA1[1]	10mM	#0607	1	1	0	0	0	2	0.435013
UAS-SfA1CL/+;TrpA1[1]	10mM	#0608	1	0	0	0	0	1	0.217507
UAS-SfA1CL/+;TrpA1[1]	10mM	#0609	1	1	1	0	0	3	0.65252
UAS-SfA1CL/+;TrpA1[1]	10mM	#0610	1	1	1	1	1	5	1.08753
UAS-SfA1CL/+;TrpA1[1]	10mM	#0611	1	1	0	0	0	2	0.435013
UAS-SfA1CL/+;TrpA1[1]	10mM	#0612	1	1	1	1	1	5	1.08753
UAS-SfA1CL/+;TrpA1[1]	10mM	#0613	1	1	1	1	1	5	1.08753
UAS-SfA1CL/+;TrpA1[1]	10mM	#0614	1	1	1	0	0	3	0.65252
Gr66a>SfA1CL;TrpA1[1]	0mM	#0615	1	0	0	0	0	1	0.248521
Gr66a>SfA1CL;TrpA1[1]	0mM	#0616	1	1	0	0	0	2	0.497041
Gr66a>SfA1CL;TrpA1[1]	0mM	#0617	1	1	1	1	1	5	1.2426
Gr66a>SfA1CL;TrpA1[1]	0mM	#0618	1	1	1	1	1	5	1.2426
Gr66a>SfA1CL;TrpA1[1]	0mM	#0619	1	1	1	1	1	5	1.2426
Gr66a>SfA1CL;TrpA1[1]	0mM	#0620	1	1	1	1	1	5	1.2426
Gr66a>SfA1CL;TrpA1[1]	0mM	#0621	1	1	1	1	0	4	0.994083
Gr66a>SfA1CL;TrpA1[1]	0mM	#0622	1	1	1	1	1	5	1.2426
Gr66a>SfA1CL;TrpA1[1]	0mM	#0623	1	1	1	1	0	4	0.994083
Gr66a>SfA1CL;TrpA1[1]	0mM	#0624	1	0	0	1	0	2	0.497041
Gr66a>SfA1CL;TrpA1[1]	0mM	#0625	1	1	1	1	1	5	1.2426
Gr66a>SfA1CL;TrpA1[1]	0mM	#0626	1	1	1	1	1	5	1.2426
Gr66a>SfA1CL;TrpA1[1]	0mM	#0627	0	0	0	0	0	0	0
Gr66a>SfA1CL;TrpA1[1]	0mM	#0628	1	1	1	0	0	3	0.745562
Gr66a>SfA1CL;TrpA1[1]	0mM	#0629	1	1	1	1	1	5	1.2426
Gr66a>SfA1CL;TrpA1[1]	0mM	#0630	1	1	1	0	0	3	0.745562
Gr66a>SfA1CL;TrpA1[1]	0mM	#0631	1	1	1	1	1	5	1.2426
Gr66a>SfA1CL;TrpA1[1]	0mM	#0632	1	1	1	1	1	5	1.2426
Gr66a>SfA1CL;TrpA1[1]	0mM	#0633	1	1	0	0	0.5	2.5	0.621302
Gr66a>SfA1CL;TrpA1[1]	0mM	#0634	1	1	1	1	1	5	1.2426
Gr66a>SfA1CL;TrpA1[1]	0mM	#0635	1	1	1	1	1	5	1.2426
Gr66a>SfA1CL;TrpA1[1]	0mM	#0636	1	1	1	1	1	5	1.2426
Gr66a>SfA1CL;TrpA1[1]	0mM	#0637	1	1	1	1	1	5	1.2426
Gr66a>SfA1CL;TrpA1[1]	0mM	#0638	1	1	0	1	1	4	0.994083
Gr66a>SfA1CL;TrpA1[1]	0mM	#0639	1	1	1	1	1	5	1.2426
Gr66a>SfA1CL;TrpA1[1]	0mM	#0640	1	1	0	0	0	2	0.497041
Gr66a>SfA1CL;TrpA1[1]	0mM	#0641	1	1	1	1	1	5	1.2426
Gr66a>SfA1CL;TrpA1[1]	0mM	#0642	1	1	0	0	0	2	0.497041
Gr66a>SfA1CL;TrpA1[1]	0mM	#0643	1	1	1	1	1	5	1.2426
Gr66a>SfA1CL;TrpA1[1]	0mM	#0644	1	1	1	1	0	4	0.994083
Gr66a>SfA1CL;TrpA1[1]	0mM	#0645	1	1	1	1	1	5	1.2426
Gr66a>SfA1CL;TrpA1[1]	0mM	#0646	1	1	1	1	1	5	1.2426
Gr66a>SfA1CL;TrpA1[1]	0mM	#0647	1	1	1	1	1	5	1.2426
Gr66a>SfA1CL;TrpA1[1]	0mM	#0648	1	1	1	1	1	5	1.2426
Gr66a>SfA1CL;TrpA1[1]	0mM	#0649	1	1	1	1	1	5	1.2426
Gr66a>SfA1CL;TrpA1[1]	0mM	#0650	1	1	1	1	0	4	0.994083
Gr66a>SfA1CL;TrpA1[1]	0mM	#0651	1	1	0	1	0	3	0.745562
Gr66a>SfA1CL;TrpA1[1]	0mM	#0652	1	1	1	1	1	5	1.2426
Gr66a>SfA1CL;TrpA1[1]	0mM	#0653	1	1	1	1	0	4	0.994083
Gr66a>SfA1CL;TrpA1[1]	0mM	#0654	0	1	0	1	0	2	0.497041
Gr66a>SfA1CL;TrpA1[1]	0mM	#0655	1	1	0.5	0	0	2.5	0.621302
Gr66a>SfA1CL;TrpA1[1]	0mM	#0656	1	1	1	1	1	5	1.2426
Gr66a>SfA1CL;TrpA1[1]	5mM	#0657	1	1	1	1	1	5	1.2426
Gr66a>SfA1CL;TrpA1[1]	5mM	#0658	1	1	1	0.5	0.5	4	0.994083
Gr66a>SfA1CL;TrpA1[1]	5mM	#0659	1	1	1	1	1	5	1.2426
Gr66a>SfA1CL;TrpA1[1]	5mM	#0660	1	1	1	1	1	5	1.2426
Gr66a>SfA1CL;TrpA1[1]	5mM	#0661	1	1	1	0	1	4	0.994083
Gr66a>SfA1CL;TrpA1[1]	5mM	#0662	1	1	1	1	1	5	1.2426
Gr66a>SfA1CL;TrpA1[1]	5mM	#0663	1	1	1	1	0	4	0.994083
Gr66a>SfA1CL;TrpA1[1]	5mM	#0664	1	1	1	1	0	4	0.994083
Gr66a>SfA1CL;TrpA1[1]	5mM	#0665	1	1	1	1	1	5	1.2426
Gr66a>SfA1CL;TrpA1[1]	5mM	#0666	1	1	1	1	1	5	1.2426
Gr66a>SfA1CL;TrpA1[1]	5mM	#0667	1	1	0	0	0	2	0.497041
Gr66a>SfA1CL;TrpA1[1]	5mM	#0668	1	1	0	0	0	2	0.497041
Gr66a>SfA1CL;TrpA1[1]	5mM	#0669	1	1	1	1	1	5	1.2426
Gr66a>SfA1CL;TrpA1[1]	5mM	#0670	0	0	0	0	0	0	0
Gr66a>SfA1CL;TrpA1[1]	5mM	#0671	1	1	1	1	1	5	1.2426
Gr66a>SfA1CL;TrpA1[1]	5mM	#0672	1	1	1	0	0	3	0.745562
Gr66a>SfA1CL;TrpA1[1]	5mM	#0673	0	1	0	0	0	1	0.248521
Gr66a>SfA1CL;TrpA1[1]	5mM	#0674	1	1	1	1	0	4	0.994083
Gr66a>SfA1CL;TrpA1[1]	5mM	#0675	1	1	1	1	1	5	1.2426
Gr66a>SfA1CL;TrpA1[1]	5mM	#0676	1	1	1	1	1	5	1.2426
Gr66a>SfA1CL;TrpA1[1]	5mM	#0677	1	1	1	1	1	5	1.2426
Gr66a>SfA1CL;TrpA1[1]	5mM	#0678	1	1	0	0	0	2	0.497041
Gr66a>SfA1CL;TrpA1[1]	5mM	#0679	1	1	1	1	0	4	0.994083
Gr66a>SfA1CL;TrpA1[1]	5mM	#0680	1	1	1	1	1	5	1.2426
Gr66a>SfA1CL;TrpA1[1]	5mM	#0681	1	1	0	0	0	2	0.497041
Gr66a>SfA1CL;TrpA1[1]	5mM	#0682	1	1	0	0	0	2	0.497041
Gr66a>SfA1CL;TrpA1[1]	5mM	#0683	1	1	1	1	0	4	0.994083
Gr66a>SfA1CL;TrpA1[1]	5mM	#0684	1	1	1	1	1	5	1.2426
Gr66a>SfA1CL;TrpA1[1]	5mM	#0685	1	0	1	0.5	0	2.5	0.621302
Gr66a>SfA1CL;TrpA1[1]	5mM	#0686	1	0.5	1	0	0	2.5	0.621302
Gr66a>SfA1CL;TrpA1[1]	5mM	#0687	1	1	1	1	1	5	1.2426
Gr66a>SfA1CL;TrpA1[1]	5mM	#0688	1	1	0	1	0	3	0.745562
Gr66a>SfA1CL;TrpA1[1]	10mM	#0689	1	1	1	0.5	0.5	4	0.994083
Gr66a>SfA1CL;TrpA1[1]	10mM	#0690	1	0	0	0	0	1	0.248521
Gr66a>SfA1CL;TrpA1[1]	10mM	#0691	1	0	0	0	0	1	0.248521
Gr66a>SfA1CL;TrpA1[1]	10mM	#0692	1	1	1	0	0	3	0.745562
Gr66a>SfA1CL;TrpA1[1]	10mM	#0693	1	1	1	1	1	5	1.2426
Gr66a>SfA1CL;TrpA1[1]	10mM	#0694	1	0	0	0	0	1	0.248521
Gr66a>SfA1CL;TrpA1[1]	10mM	#0695	1	0	0	0	0	1	0.248521
Gr66a>SfA1CL;TrpA1[1]	10mM	#0696	1	1	0	1	0	3	0.745562
Gr66a>SfA1CL;TrpA1[1]	10mM	#0697	1	1	0	0	0	2	0.497041
Gr66a>SfA1CL;TrpA1[1]	10mM	#0698	1	0	0	0	0	1	0.248521
Gr66a>SfA1CL;TrpA1[1]	10mM	#0699	1	0	0	0	0	1	0.248521
Gr66a>SfA1CL;TrpA1[1]	10mM	#0700	1	1	1	1	0	4	0.994083
Gr66a>SfA1CL;TrpA1[1]	10mM	#0701	1	0	0	0	0	1	0.248521
Gr66a>SfA1CL;TrpA1[1]	10mM	#0702	1	0	0	0	0	1	0.248521
Gr66a>SfA1CL;TrpA1[1]	10mM	#0703	1	1	0	0	0	2	0.497041
Gr66a>SfA1CL;TrpA1[1]	10mM	#0704	1	0	0	0	0	1	0.248521
Gr66a>SfA1CL;TrpA1[1]	10mM	#0705	1	1	0	0	0	2	0.497041
Gr66a>SfA1CL;TrpA1[1]	10mM	#0706	1	1	0	0	0	2	0.497041
Gr66a>SfA1CL;TrpA1[1]	10mM	#0707	1	0.5	0	0	0	1.5	0.372781
Gr66a>SfA1CL;TrpA1[1]	10mM	#0708	0	0	0	0	0	0	0
Gr66a>SfA1CL;TrpA1[1]	10mM	#0709	1	0	0	0	0	1	0.248521
Gr66a>SfA1CL;TrpA1[1]	10mM	#0710	0.5	0	0	0	0	0.5	0.12426
Gr66a>SfA1CL;TrpA1[1]	10mM	#0711	1	0.5	0	0	0	1.5	0.372781
Gr66a>SfA1CL;TrpA1[1]	10mM	#0712	1	1	1	1	1	5	1.2426
Gr66a>SfA1CL;TrpA1[1]	10mM	#0713	1	0	0	0	0	1	0.248521
Gr66a>SfA1CL;TrpA1[1]	10mM	#0714	1	0	0	0	0	1	0.248521
Gr66a>SfA1CL;TrpA1[1]	10mM	#0715	1	0	0	0	0	1	0.248521
Gr66a>SfA1CL;TrpA1[1]	10mM	#0716	1	1	1	1	1	5	1.2426
Gr66a>SfA1CL;TrpA1[1]	10mM	#0717	1	1	1	1	0	4	0.994083
Gr66a>SfA1CL;TrpA1[1]	10mM	#0718	1	0	0	0	0	1	0.248521
Gr66a>SfA1CL;TrpA1[1]	10mM	#0719	1	0.5	0	0	0	1.5	0.372781
Gr66a>SfA1CL;TrpA1[1]	10mM	#0720	1	1	0	0	0	2	0.497041
Gr66a>SfA1CL;TrpA1[1]	10mM	#0721	0	0	0	0	0	0	0
Gr66a>SfA1CL;TrpA1[1]	10mM	#0722	1	1	1	0	0	3	0.745562
Gr66a>SfA1CL;TrpA1[1]	10mM	#0723	0.5	0	0	0	0	0.5	0.12426

## Sheet: Table S5. TG PER summary
Supplementary Table S5. Summary of transgenic PER assay.
genotype	NMM_conc	N	Raw PER scores				Normalized PER scores (plotted in Figure 5B)
			Total_PER_Mean	SD	SE	CI	Normalized_Total_PER	SD	SE	CI
+/+;TrpA1[1]	0mM	20	4.05	1.39454	0.311828	0.652664	1	0.34433	0.0769946	0.161152
+/+;TrpA1[1]	5mM	15	2.53333	1.72654	0.445792	0.956128	0.625514	0.426307	0.110072	0.236081
+/+;TrpA1[1]	10mM	20	1.75	1.61815	0.36183	0.757319	0.432099	0.399544	0.0893408	0.186992
Gr66a-GAL4/+;TrpA1[1]	0mM	22	3.38636	1.73844	0.370637	0.770783	1	0.513366	0.10945	0.227614
Gr66a-GAL4/+;TrpA1[1]	5mM	22	3.22727	1.32492	0.282474	0.587436	0.95302	0.391251	0.0834151	0.173471
Gr66a-GAL4/+;TrpA1[1]	10mM	22	1.29545	1.36852	0.291769	0.606766	0.38255	0.404125	0.0861598	0.179179
UAS-DmA1C/+;TrpA1[1]	0mM	45	3.86667	1.64248	0.244846	0.493454	1	0.424778	0.0633222	0.127618
UAS-DmA1C/+;TrpA1[1]	5mM	27	2.81481	1.68219	0.323738	0.665453	0.727969	0.43505	0.0837254	0.1721
UAS-DmA1C/+;TrpA1[1]	10mM	35	3.11429	1.53913	0.26016	0.528708	0.805419	0.39805	0.0672827	0.136735
Gr66a>DmA1C;TrpA1[1]	0mM	45	3.22222	1.61863	0.24129	0.486289	1	0.502332	0.0748833	0.150917
Gr66a>DmA1C;TrpA1[1]	5mM	29	2	1.51775	0.281839	0.577322	0.62069	0.471027	0.0874674	0.179169
Gr66a>DmA1C;TrpA1[1]	10mM	33	1.36364	1.26412	0.220056	0.448239	0.423197	0.392315	0.0682932	0.139109
UAS-SpA1CL/+;TrpA1[1]	0mM	33	4.22727	1.55669	0.270986	0.55198	1	0.36825	0.0641041	0.130576
UAS-SpA1CL/+;TrpA1[1]	5mM	22	3.95455	1.48732	0.317098	0.659441	0.935484	0.351839	0.0750124	0.155997
UAS-SpA1CL/+;TrpA1[1]	10mM	34	2.45588	1.5733	0.269818	0.54895	0.580961	0.372178	0.063828	0.129859
Gr66a>SpA1CL;TrpA1[1]	0mM	32	4.28125	1.08462	0.191736	0.391049	1	0.253343	0.0447851	0.0913399
Gr66a>SpA1CL;TrpA1[1]	5mM	22	3.29545	0.959403	0.204545	0.425376	0.769741	0.224094	0.047777	0.0993578
Gr66a>SpA1CL;TrpA1[1]	10mM	28	1.41071	1.19454	0.225746	0.463193	0.32951	0.279016	0.052729	0.108191
UAS-SfA1CL/+;TrpA1[1]	0mM	41	4.59756	0.902909	0.141011	0.284993	1	0.196389	0.0306707	0.0619879
UAS-SfA1CL/+;TrpA1[1]	5mM	32	4.14062	1.40984	0.249227	0.508302	0.900613	0.30665	0.0542085	0.110559
UAS-SfA1CL/+;TrpA1[1]	10mM	35	3.24286	1.48211	0.250522	0.509121	0.705343	0.322368	0.0544901	0.110737
Gr66a>SfA1CL;TrpA1[1]	0mM	42	4.02381	1.36575	0.21074	0.425598	1	0.339417	0.0523732	0.10577
Gr66a>SfA1CL;TrpA1[1]	5mM	32	3.75	1.43122	0.253006	0.516009	0.931953	0.355687	0.0628773	0.128239
Gr66a>SfA1CL;TrpA1[1]	10mM	35	1.87143	1.42118	0.240223	0.488192	0.465089	0.353192	0.0597004	0.121326

## Sheet: Table S6. Amplicon read counts
Supplementary Table S6. Summary of readcounts for TrpA1 amplicon sequencing.
Isoform	S. fla labella #1	S. fla labella #2	S. fla labella #3	S. pal labella #1	S. pal labella #2	S. pal labella #3	D. mel labella #1	D. mel labella #2	D. mel labella #3	S. fla tarsi #1	S. fla tarsi #2	S. fla tarsi #3	S. pal tarsi #1	S. pal tarsi #2	S. pal tarsi #3
TrpA1-CL	513	2513	1130	1013	930	3162	2029	1577	2199	185	898	214	521	1655	1424
TrpA1-DL	398	2138	1059	367	287	1953	91	63	73	1228	6022	1618	667	2147	1395
TrpA1-EL	0	22	1	131	145	704	3	10	1	2	16	2	126	761	186
TrpA1-CS	196	440	277	0	0	1	0	0	0	46	104	19	0	0	0
TrpA1-DS	147	375	223	0	0	0	0	0	0	331	576	259	1	0	0
TrpA1-ES	0	1	1	1	0	0	0	0	0	0	0	0	0	0	0
Total	1254	5489	2691	1512	1362	5820	2123	1650	2273	1792	7616	2112	1315	4563	3005
Ratio CL/DL	1.28894	1.1754	1.06704	2.76022	3.24042	1.61905				0.150651	0.14912	0.132262	0.781109	0.770843	1.02079
Average ratio (CL/DL)	1.17713			2.53989						0.144011			0.85758
Approx. integer ratio (CL:DL)	7:6			5:2						1:7			6:7

## Sheet: Table S7. E-phys summary
Supplementary Table S7. Summary of oocyte electrophysiology
Isoform	AITC_Conc (mM)	Type	N	I_AITC (µA)				I_Heat (µA)				Normalized (I_AITC/I_Heat)
				Mean	SD	SE	CI	Mean	SD	SE	CI	Mean	SD	SE	CI
DmTRPA1-C	0.001	Canonical	4	0.07	0.0182574	0.00912871	0.0290516	1.98	1.20883	0.604414	1.92352	0.04375	0.0229982	0.0114991	0.0365952
DmTRPA1-C	0.01	Canonical	5	0.892	0.378576	0.169304	0.470065	2.178	0.788587	0.352667	0.979161	0.4188	0.100651	0.0450127	0.124975
DmTRPA1-C	0.03	Canonical	4	1.0275	0.53922	0.26961	0.85802	2.245	1.14835	0.574173	1.82728	0.494	0.146656	0.073328	0.233363
DmTRPA1-C	0.1	Canonical	6	1.66	0.373738	0.152578	0.392214	2.10833	0.647994	0.264543	0.680028	0.862167	0.364442	0.148783	0.382459
DmTRPA1-C	0.3	Canonical	6	1.83667	0.64559	0.263561	0.677505	2.345	0.325254	0.132784	0.341333	0.802	0.28581	0.116681	0.299939
DmTRPA1-C	1	Canonical	6	2.49	2.49893	1.02018	2.62246	3.545	1.89037	0.771742	1.98382	0.668833	0.323195	0.131944	0.339172
DmTRPA1-C	3	Canonical	4	1.825	0.895638	0.447819	1.42516	3.82	2.07022	1.03511	3.29418	0.488	0.0363776	0.0181888	0.057885
DmTRPA1-D	0.001	Canonical	3	0.0166667	0.0208167	0.0120185	0.0517115	2.71	1.19637	0.690724	2.97195	0.01	0.0130767	0.00754983	0.0324843
DmTRPA1-D	0.01	Canonical	4	0.0175	0.00957427	0.00478714	0.0152348	2.98	1.67218	0.836092	2.66082	0.00725	0.00512348	0.00256174	0.00815259
DmTRPA1-D	0.03	Canonical	4	0.05	0.0216025	0.0108012	0.0343743	2.175	0.93675	0.468375	1.49058	0.026	0.0164317	0.00821584	0.0261465
DmTRPA1-D	0.1	Canonical	5	0.576	0.47763	0.213602	0.593055	3.936	2.18393	0.976681	2.7117	0.159	0.157617	0.0704883	0.195707
DmTRPA1-D	0.3	Canonical	5	5.004	2.55189	1.14124	3.16859	4.538	3.10261	1.38753	3.8524	1.372	0.96399	0.431109	1.19695
DmTRPA1-D	1	Canonical	6	8.65667	1.47964	0.604062	1.55279	3.88167	2.1143	0.863159	2.21882	2.64633	1.05043	0.428834	1.10235
DmTRPA1-D	3	Canonical	4	11.23	7.36715	3.68357	11.7228	3.64	1.9303	0.965151	3.07154	3.0515	0.685217	0.342609	1.09033
SfTRPA1-CL	0.001	Canonical	5	0.042	0.0216795	0.00969536	0.0269186	1.428	0.696649	0.311551	0.865004	0.0288	0.00460435	0.00205913	0.00571705
SfTRPA1-CL	0.01	Canonical	6	0.838333	0.356955	0.145726	0.374601	2.00167	1.80521	0.736973	1.89445	0.543667	0.291908	0.119171	0.306339
SfTRPA1-CL	0.03	Canonical	4	1.0775	0.513704	0.256852	0.817417	1.9075	0.93671	0.468355	1.49051	0.61975	0.248117	0.124059	0.39481
SfTRPA1-CL	0.1	Canonical	10	2.301	0.943757	0.298442	0.675123	1.809	0.829102	0.262185	0.593104	1.339	0.325048	0.102789	0.232525
SfTRPA1-CL	0.3	Canonical	5	2.23	1.87749	0.839637	2.33121	1.562	0.471455	0.210841	0.585389	1.324	0.710506	0.317748	0.882209
SfTRPA1-CL	1	Canonical	6	7.43167	7.71043	3.14777	8.0916	2.255	0.898326	0.36674	0.942736	2.71867	1.77467	0.724506	1.8624
SfTRPA1-CL	3	Canonical	4	3.075	4.78797	2.39398	7.61872	1.635	0.810987	0.405494	1.29046	1.4815	2.06101	1.03051	3.27953
SfTRPA1-DL	0.001	Canonical	3	0.00666667	0.0057735	0.00333333	0.0143422	2.44333	0.82803	0.478063	2.05694	0.004	0.003	0.00173205	0.00745241
SfTRPA1-DL	0.01	Canonical	4	0.0175	0.00957427	0.00478714	0.0152348	3.8125	1.78278	0.891388	2.8368	0.0045	0.00057735	0.000288675	0.000918693
SfTRPA1-DL	0.03	Canonical	4	0.0625	0.00957427	0.00478714	0.0152348	3.6875	0.574188	0.287094	0.913661	0.0175	0.00450925	0.00225462	0.00717522
SfTRPA1-DL	0.1	Canonical	9	0.958889	0.864414	0.288138	0.664447	2.95444	1.16513	0.388377	0.895598	0.290778	0.159049	0.0530162	0.122256
SfTRPA1-DL	0.3	Canonical	5	5.328	2.08758	0.933592	2.59207	3.666	1.53468	0.686328	1.90555	1.5576	0.47655	0.21312	0.591715
SfTRPA1-DL	1	Canonical	6	11.3883	6.28496	2.56582	6.59566	3.25	1.57967	0.644898	1.65776	3.81367	1.29823	0.530002	1.36241
SfTRPA1-DL	3	Canonical	4	10.74	2.75708	1.37854	4.38712	3.5925	1.18413	0.592064	1.88421	3.0705	0.640891	0.320446	1.0198
SfTRPA1 Labellar mix (CL:DL=7:6)	0.001	Canonical_Mix	3	0.03	0.02	0.011547	0.0496828	1.43667	0.407962	0.235537	1.01343	0.023	0.0160935	0.00929157	0.0399784
SfTRPA1 Labellar mix (CL:DL=7:6)	0.01	Canonical_Mix	3	0.296667	0.136504	0.0788106	0.339095	1.84	1.17171	0.676486	2.91068	0.172667	0.0510816	0.029492	0.126894
SfTRPA1 Labellar mix (CL:DL=7:6)	0.1	Canonical_Mix	5	1.14	0.28592	0.127867	0.355016	1.49	0.689094	0.308172	0.855623	0.8844	0.37672	0.168475	0.46776
SfTRPA1 Labellar mix (CL:DL=7:6)	1	Canonical_Mix	4	4.265	0.525896	0.262948	0.836818	2.3375	0.527154	0.263577	0.83882	1.9195	0.563164	0.281582	0.89612
SfTRPA1 Tarsal mix (CL:DL=1:7)	0.001	Canonical_Mix	3	0.01	0.01	0.0057735	0.0248414	2.06333	0.665157	0.384028	1.65234	0.00466667	0.00321455	0.00185592	0.00798539
SfTRPA1 Tarsal mix (CL:DL=1:7)	0.01	Canonical_Mix	3	0.0566667	0.0416333	0.024037	0.103423	1.72667	1.14984	0.663861	2.85636	0.0296667	0.00873689	0.00504425	0.0217037
SfTRPA1 Tarsal mix (CL:DL=1:7)	0.1	Canonical_Mix	4	1.46	0.504183	0.252091	0.802267	2.1675	0.525063	0.262532	0.835493	0.66525	0.106265	0.0531325	0.169091
SfTRPA1 Tarsal mix (CL:DL=1:7)	1	Canonical_Mix	4	7.68	3.93551	1.96775	6.26227	2.4575	1.28495	0.642474	2.04464	3.25175	1.1201	0.560052	1.78233
SfTRPA1-CS	0.01	Inactive	4	0.025	0.0208167	0.0104083	0.033124	0.0425	0.0262996	0.0131498	0.0418485	0.5315	0.412576	0.206288	0.656501
SfTRPA1-CS	0.1	Inactive	4	0.055	0.0310913	0.0155456	0.0494731	0.095	0.0591608	0.0295804	0.094138	0.8	0.8169	0.40845	1.29987
SfTRPA1-CS	1	Inactive	5	0.106	0.107145	0.0479166	0.133038	0.048	0.0396232	0.01772	0.0491987	2.8712	3.75679	1.68009	4.66467
SfTRPA1 Inactive mix (CS:CL=1:1)	0.01	Inactive_Mix	4	0.3975	0.0834166	0.0417083	0.132734	0.52	0.176446	0.0882232	0.280766	0.8425	0.346251	0.173125	0.550962
SfTRPA1 Inactive mix (CS:CL=1:1)	0.1	Inactive_Mix	5	0.676	0.327613	0.146513	0.406785	0.616	0.298881	0.133664	0.37111	1.1548	0.278234	0.12443	0.345473
SfTRPA1 Inactive mix (CS:CL=1:1)	1	Inactive_Mix	5	0.934	0.39797	0.177978	0.494145	0.924	0.780948	0.349251	0.969675	1.41	0.688018	0.307691	0.854287
SpTRPA1-CL	0.001	Canonical	5	0.09	0.0547723	0.0244949	0.0680087	1.794	1.76441	0.789067	2.1908	0.0942	0.0946187	0.0423148	0.117485
SpTRPA1-CL	0.01	Canonical	5	1.092	0.413969	0.185132	0.51401	1.284	0.56403	0.252242	0.700336	0.8896	0.228994	0.102409	0.284334
SpTRPA1-CL	0.03	Canonical	4	1.6825	0.584886	0.292443	0.930684	1.295	0.484045	0.242023	0.770224	1.33875	0.20351	0.101755	0.32383
SpTRPA1-CL	0.1	Canonical	11	2.54909	2.57286	0.775748	1.72847	1.14	0.734697	0.22152	0.493576	2.40509	1.17839	0.355299	0.791655
SpTRPA1-CL	0.3	Canonical	5	4.052	1.4313	0.640097	1.77719	1.248	0.39239	0.175482	0.487217	3.433	1.55963	0.697489	1.93654
SpTRPA1-CL	1	Canonical	8	4.8925	2.95947	1.04633	2.47418	1.42625	0.603157	0.213248	0.504252	3.22962	1.09259	0.386288	0.913426
SpTRPA1-CL	3	Canonical	4	3.805	3.51096	1.75548	5.58672	1.865	0.916242	0.458121	1.45795	2.18525	2.48717	1.24359	3.95765
SpTRPA1-DL	0.001	Canonical	3	0.0166667	0.011547	0.00666667	0.0286844	4.11667	1.76217	1.01739	4.37747	0.00566667	0.00635085	0.00366667	0.0157764
SpTRPA1-DL	0.01	Canonical	4	0.0975	0.0419325	0.0209662	0.0667239	3.695	1.12542	0.562709	1.79079	0.02625	0.0102429	0.00512144	0.0162987
SpTRPA1-DL	0.03	Canonical	4	1.515	0.894818	0.447409	1.42386	4.84	1.38516	0.69258	2.2041	0.29325	0.0917764	0.0458882	0.146037
SpTRPA1-DL	0.1	Canonical	8	7.195	1.94626	0.688106	1.62711	3.84375	1.32816	0.469574	1.11037	2.06663	0.953586	0.337144	0.797218
SpTRPA1-DL	0.3	Canonical	5	15.428	4.65221	2.08053	5.77648	4.406	1.97128	0.881582	2.44766	3.9264	1.49727	0.669601	1.85911
SpTRPA1-DL	1	Canonical	6	21.4217	16.6049	6.77893	17.4258	4.46167	2.87244	1.17267	3.01445	4.63767	1.20157	0.490539	1.26097
SpTRPA1-DL	3	Canonical	4	12.7425	10.801	5.4005	17.1868	3.1775	2.47015	1.23507	3.93055	3.7675	0.652653	0.326326	1.03852
SpTRPA1 Labellar mix (CL:DL=5:2)	0.001	Canonical_Mix	3	0.03	0.01	0.0057735	0.0248414	0.803333	0.347035	0.200361	0.862083	0.0383333	0.00404145	0.00233333	0.0100395
SpTRPA1 Labellar mix (CL:DL=5:2)	0.01	Canonical_Mix	3	0.706667	0.3177	0.183424	0.789211	1.45	0.200749	0.115902	0.498687	0.472	0.167162	0.0965108	0.415252
SpTRPA1 Labellar mix (CL:DL=5:2)	0.1	Canonical_Mix	5	2.216	0.324238	0.145003	0.402594	1.476	0.478571	0.214023	0.594224	1.6262	0.511498	0.228749	0.635109
SpTRPA1 Labellar mix (CL:DL=5:2)	1	Canonical_Mix	4	4.77	1.99571	0.997856	3.17562	1.6625	0.892016	0.446008	1.4194	3.2205	1.0925	0.546249	1.73841
SpTRPA1 Tarsal mix (CL:DL=6:7)	0.001	Canonical_Mix	3	0.0266667	0.0152753	0.00881917	0.0379458	2	0.36428	0.210317	0.904922	0.014	0.00781025	0.00450925	0.0194017
SpTRPA1 Tarsal mix (CL:DL=6:7)	0.01	Canonical_Mix	3	0.36	0.06245	0.0360555	0.155134	2.94667	1.70089	0.98201	4.22525	0.151333	0.0787041	0.0454398	0.195512
SpTRPA1 Tarsal mix (CL:DL=6:7)	0.1	Canonical_Mix	4	3.0825	1.20519	0.602597	1.91773	1.46	0.351473	0.175737	0.559272	2.0985	0.747459	0.373729	1.18937
SpTRPA1 Tarsal mix (CL:DL=6:7)	1	Canonical_Mix	4	12.7625	4.84042	2.42021	7.70219	2.8225	1.04078	0.52039	1.65611	4.62425	1.46304	0.731521	2.32803
SpTRPA1-EL	0.01	Inactive	3	0.0133333	0.0152753	0.00881917	0.0379458	0.06	0.043589	0.0251661	0.108281	0.202333	0.176922	0.102146	0.439498
SpTRPA1-EL	0.1	Inactive	3	0.0133333	0.011547	0.00666667	0.0286844	0.0233333	0.011547	0.00666667	0.0286844	0.889333	1.01788	0.587672	2.52855
SpTRPA1-EL	1	Inactive	3	0.01	0.01	0.0057735	0.0248414	0.0133333	0.011547	0.00666667	0.0286844	0.167333	0.288098	0.166333	0.715675
SpTRPA1 Inactive mix (EL:CL=1:1)	0.01	Inactive_Mix	3	0.29	0.0888819	0.051316	0.220795	0.52	0.6063	0.350048	1.50613	1.087	0.746641	0.431073	1.85476
SpTRPA1 Inactive mix (EL:CL=1:1)	0.1	Inactive_Mix	4	0.69	0.325474	0.162737	0.517902	0.4425	0.246627	0.123314	0.392439	1.6865	0.33183	0.165915	0.528015
SpTRPA1 Inactive mix (EL:CL=1:1)	1	Inactive_Mix	4	0.6575	0.202875	0.101438	0.32282	0.415	0.0974679	0.048734	0.155093	1.6	0.459844	0.229922	0.731715
